# Supplementary material for: Genome-Wide Identification and Mapping of NBS-Encoding Resistance Genes in Solanum tuberosum Group Phureja
Source: PLoS One. 2012 Apr 6;7(4):e34775. doi: 10.1371/journal.pone.0034775 (PMC3321028; doi:10.1371/journal.pone.0034775)
Supplement: Table S1 — List of the 435 NBS resistance proteins. (XLSX) [file pone.0034775.s006.xlsx]

## Sheet: Hoja1
Table S1.- List of the 435 NBS resistance proteins
Gene	V3.4 (peps)	Group	Type	Clade	UNIREF-100	Chr	V3.4 (scaffold)	from	to
GRUR_0001	PGSC0003DMP400005062	TIR	N	-	Leucine-rich repeat-containing protein, putative	chr01	PGSC0003DMB000000060	1355687	1359509
GRUR_0002	PGSC0003DMP400023299	CC	CN	CC(II)	JHL06P13.14 protein	chr01	PGSC0003DMB000000063	1731464	1733022
GRUR_0003	PGSC0003DMP400005254	CC	N	-	Disease resistance protein BS2	chr01	PGSC0003DMB000000063	364138	365270
GRUR_0004	PGSC0003DMP400005253	CC	NL	-	Disease resistance protein BS2	chr01	PGSC0003DMB000000063	354138	358638
GRUR_0005	PGSC0003DMP400005261	CC	NL	CC(I)	RGC1 (Fragment)	chr01	PGSC0003DMB000000063	400004	403781
GRUR_0006	PGSC0003DMP400011968	CC	NL	-	PREDICTED: hypothetical protein	chr01	PGSC0003DMB000000068	734891	741700
GRUR_0007	PGSC0003DMP400011969	CC	NL	CC(I)	PREDICTED: hypothetical protein	chr01	PGSC0003DMB000000068	734304	741563
GRUR_0008	PGSC0003DMP400011999	CC	NL	CC(I)	PREDICTED: hypothetical protein	chr01	PGSC0003DMB000000068	1242999	1250174
GRUR_0009	PGSC0003DMP400012048	CC	NL	CC(I)	Resistance protein PSH-RGH6	chr01	PGSC0003DMB000000068	1770105	1773553
GRUR_0010	PGSC0003DMP400012049	CC	NL	-	Rx protein	chr01	PGSC0003DMB000000068	1770926	1773553
GRUR_0011	PGSC0003DMP400045179	CC	CNL	CC(I)	NRC1	chr01	PGSC0003DMB000000095	897087	901477
GRUR_0012	PGSC0003DMP400045182	CC	CNL	CC(I)	NRC1	chr01	PGSC0003DMB000000095	887916	893125
GRUR_0013	PGSC0003DMP400028611	CC	NL	CC(I)	Resistance protein PSH-RGH6	chr01	PGSC0003DMB000000098	1252840	1257102
GRUR_0014	PGSC0003DMP400036040	TIR	NL	-	TMV resistance protein, putative	chr01	PGSC0003DMB000000105	87700	91038
GRUR_0015	PGSC0003DMP400036043	TIR	NL	-	Leucine-rich repeat-containing protein, putative	chr01	PGSC0003DMB000000105	75927	81132
GRUR_0016	PGSC0003DMP400023191	TIR	TNL	TIR	TMV resistance protein, putative	chr01	PGSC0003DMB000000105	3721	9822
GRUR_0017	PGSC0003DMP400023192	TIR	TNL	TIR	TMV resistance protein, putative	chr01	PGSC0003DMB000000105	4750	9822
GRUR_0018	PGSC0003DMP400036041	TIR	TNL	-	TMV resistance protein, putative	chr01	PGSC0003DMB000000105	86286	91038
GRUR_0019	PGSC0003DMP400036044	TIR	TNL	TIR	Leucine-rich repeat-containing protein, putative	chr01	PGSC0003DMB000000105	74240	81132
GRUR_0020	PGSC0003DMP400029366	TIR	NL	-	N-like protein	chr01	PGSC0003DMB000000171	96031	103582
GRUR_0021	PGSC0003DMP400036267	CC	N	CC(I)	Tospovirus resistance protein A	chr01	PGSC0003DMB000000193	447835	450283
GRUR_0022	PGSC0003DMP400036270	CC	NL	-	Tospovirus resistance protein E	chr01	PGSC0003DMB000000193	472975	475038
GRUR_0023	PGSC0003DMP400041616	TIR	TNL	TIR	N protein (Fragment)	chr01	PGSC0003DMB000000218	1012436	1019150
GRUR_0024	PGSC0003DMP400041617	TIR	TNL	TIR	N protein (Fragment)	chr01	PGSC0003DMB000000218	1012436	1019150
GRUR_0025	PGSC0003DMP400011164	CC	N	-	Tospovirus resistance protein A	chr01	PGSC0003DMB000000239	885642	889195
GRUR_0026	PGSC0003DMP400011165	CC	N	-	Tospovirus resistance protein E	chr01	PGSC0003DMB000000239	889322	896513
GRUR_0027	PGSC0003DMP400011150	CC	NL	CC(I)	Tospovirus resistance protein B	chr01	PGSC0003DMB000000239	614287	620574
GRUR_0028	PGSC0003DMP400031810	TIR	N	TIR	Leucine-rich repeat-containing protein, putative	chr01	PGSC0003DMB000000277	51136	53995
GRUR_0029	PGSC0003DMP400031808	TIR	TN	TIR	Leucine-rich repeat-containing protein, putative	chr01	PGSC0003DMB000000277	51136	56967
GRUR_0030	PGSC0003DMP400031726	TIR	TNL	TIR	Leucine-rich repeat-containing protein, putative	chr01	PGSC0003DMB000000277	23830	28841
GRUR_0031	PGSC0003DMP400031802	TIR	TNL	TIR	TMV resistance protein, putative	chr01	PGSC0003DMB000000277	35918	40499
GRUR_0032	PGSC0003DMP400031803	TIR	TNL	TIR	TMV resistance protein, putative	chr01	PGSC0003DMB000000277	35918	40499
GRUR_0033	PGSC0003DMP400011207	CC	NL	-	Nbs-lrr resistance protein	chr01	PGSC0003DMB000000284	784739	788484
GRUR_0034	PGSC0003DMP400039354	TIR	TNL	TIR	N-like protein	chr01	PGSC0003DMB000000412	467047	472808
GRUR_0035	PGSC0003DMP400034657	CC	N	-	Resistance protein PSH-RGH6	chr01	PGSC0003DMB000000469	130184	132354
GRUR_0036	PGSC0003DMP400039501	CC	N	-	Resistance protein PSH-RGH6	chr01	PGSC0003DMB000000469	149107	150804
GRUR_0037	PGSC0003DMP400039503	CC	N	-	NBS-LRR protein	chr01	PGSC0003DMB000000469	135560	137721
GRUR_0038	PGSC0003DMP400039504	CC	NL	-	Putative disease resistance protein, identical	chr01	PGSC0003DMB000000469	134206	136283
GRUR_0039	PGSC0003DMP400043840	CC	NL	-	Nbs-lrr resistance protein	chr01	PGSC0003DMB000000608	172704	174377
GRUR_0040	PGSC0003DMP400043841	CC	NL	CC(I)	Nbs-lrr resistance protein	chr01	PGSC0003DMB000000608	172001	176188
GRUR_0041	PGSC0003DMP400037237	CC	CN	-	Cc-nbs-lrr resistance protein	chr02	PGSC0003DMB000000122	886560	890864
GRUR_0042	PGSC0003DMP400037208	CC	NL	-	Nbs-lrr resistance protein	chr02	PGSC0003DMB000000122	310458	313890
GRUR_0043	PGSC0003DMP400034551	CC	N	-	Putative disease resistance protein RGA4	chr02	PGSC0003DMB000000183	1202967	1205964
GRUR_0044	PGSC0003DMP400022878	CC	NL	-	Cc-nbs-lrr resistance protein	chr02	PGSC0003DMB000000235	854202	858911
GRUR_0045	PGSC0003DMP400022880	CC	NL	CC(I)	Cc-nbs-lrr resistance protein	chr02	PGSC0003DMB000000235	854161	858118
GRUR_0046	PGSC0003DMP400018077	CC	CN	-	NRG1	chr02	PGSC0003DMB000000386	447135	447935
GRUR_0047	PGSC0003DMP400023177	CC	N	CC(I)	Resistance protein PSH-RGH6	chr02	PGSC0003DMB000000442	48329	51361
GRUR_0048	PGSC0003DMP400023176	CC	NL	CC(I)	Resistance protein PSH-RGH6	chr02	PGSC0003DMB000000442	48579	51270
GRUR_0049	PGSC0003DMP400023183	TIR	NL	-	Leucine-rich repeat-containing protein, putative	chr02	PGSC0003DMB000000442	56198	59800
GRUR_0050	PGSC0003DMP400023175	TIR	TNL	TIR	TMV resistance protein, putative	chr02	PGSC0003DMB000000442	77345	80589
GRUR_0051	PGSC0003DMP400024105	TIR	TNL	TIR	Nematode resistance-like protein	chr02	PGSC0003DMB000000443	30138	36178
GRUR_0052	PGSC0003DMP400020938	CC	N	-	Disease resistance protein BS2	chr02	PGSC0003DMB000000454	240510	242089
GRUR_0053	PGSC0003DMP400014543	CC	NL	CC(I)	NBS-LRR resistance protein-like protein	chr02	PGSC0003DMB000000552	130175	135346
GRUR_0054	PGSC0003DMP400014565	CC	NL	CC(I)	Nbs-lrr resistance protein	chr02	PGSC0003DMB000000552	73670	76522
GRUR_0055	PGSC0003DMP400009000	CC	CNL	CC(I)	Putative disease resistance protein RGA3	chr03	PGSC0003DMB000000039	819761	829389
GRUR_0056	PGSC0003DMP400008990	CC	NL	CC(I)	PREDICTED: hypothetical protein	chr03	PGSC0003DMB000000039	630531	635292
GRUR_0057	PGSC0003DMP400065504	CC	CNL	CC(II)	PREDICTED: hypothetical protein	chr03	PGSC0003DMB000000090	685168	688974
GRUR_0058	PGSC0003DMP400042115	CC	NL	-	Hero resistance protein 2 homologue (Fragment)	chr03	PGSC0003DMB000000108	149382	152219
GRUR_0059	PGSC0003DMP400023730	CC	NL	-	Putative uncharacterized protein	chr03	PGSC0003DMB000000214	677885	679891
GRUR_0060	PGSC0003DMP400005309	CC	CN	-	NRC1	chr04	PGSC0003DMB000000016	221305	225727
GRUR_0061	PGSC0003DMP400005331	CC	N	-	NBS-coding resistance gene analog (Fragment)	chr04	PGSC0003DMB000000016	241635	243019
GRUR_0062	PGSC0003DMP400041925	CC	N	CC(I)	EDNR2GH7 protein	chr04	PGSC0003DMB000000016	3163928	3166860
GRUR_0063	PGSC0003DMP400005332	CC	NL	-	Disease resistance protein BS2	chr04	PGSC0003DMB000000016	241551	244842
GRUR_0064	PGSC0003DMP400041928	CC	NL	-	SNKR2GH5 protein	chr04	PGSC0003DMB000000016	3274451	3276976
GRUR_0065	PGSC0003DMP400005107	CC	CN	-	PREDICTED: hypothetical protein	chr04	PGSC0003DMB000000051	1947619	1950605
GRUR_0066	PGSC0003DMP400053060	CC	CNL	CC(I)	Disease resistance protein BS2	chr04	PGSC0003DMB000000051	1558343	1561092
GRUR_0067	PGSC0003DMP400028039	CC	N	-	NBS-coding resistance gene analog (Fragment)	chr04	PGSC0003DMB000000086	543365	543799
GRUR_0068	PGSC0003DMP400040909	CC	NL	CC(I)	Resistance protein PSH-RGH6	chr04	PGSC0003DMB000000086	655913	658495
GRUR_0069	PGSC0003DMP400034296	CC	CNL	CC(I)	Putative disease resistance protein, identical	chr04	PGSC0003DMB000000118	1334296	1338192
GRUR_0070	PGSC0003DMP400034297	CC	CNL	-	Putative disease resistance protein, identical	chr04	PGSC0003DMB000000118	1334296	1338192
GRUR_0071	PGSC0003DMP400034307	CC	NL	CC(I)	Putative disease resistance protein, identical	chr04	PGSC0003DMB000000118	1291018	1293672
GRUR_0072	PGSC0003DMP400034309	CC	NL	CC(I)	NRC1	chr04	PGSC0003DMB000000118	1316227	1321758
GRUR_0073	PGSC0003DMP400059263	CC	NL	CC(I)	PREDICTED: hypothetical protein	chr04	PGSC0003DMB000000118	733429	735969
GRUR_0074	PGSC0003DMP400063562	CC	NL	CC(I)	Leucine-rich repeat containing protein, putative	chr04	PGSC0003DMB000000118	757297	759816
GRUR_0075	PGSC0003DMP400029588	CC	CNL	CC(II)	Putative uncharacterized protein	chr04	PGSC0003DMB000000123	353100	355817
GRUR_0076	PGSC0003DMP400029590	CC	CNL	CC(II)	JHL06P13.14 protein	chr04	PGSC0003DMB000000123	353034	360512
GRUR_0077	PGSC0003DMP400029592	CC	CNL	CC(II)	JHL06P13.14 protein	chr04	PGSC0003DMB000000123	353034	360512
GRUR_0078	PGSC0003DMP400018619	TIR	TNL	TIR	Nematode resistance-like protein	chr04	PGSC0003DMB000000123	900315	903097
GRUR_0079	PGSC0003DMP400014063	CC	NL	CC(II)	Nbs-lrr resistance protein	chr04	PGSC0003DMB000000184	1044007	1047719
GRUR_0080	PGSC0003DMP400014064	CC	NL	-	PREDICTED: hypothetical protein	chr04	PGSC0003DMB000000184	1044461	1047707
GRUR_0081	PGSC0003DMP400051313	CC	CNL	CC(I)	Hero resistance protein	chr04	PGSC0003DMB000000189	751078	756566
GRUR_0082	PGSC0003DMP400051395	CC	CNL	CC(I)	NRC1	chr04	PGSC0003DMB000000189	667709	674105
GRUR_0083	PGSC0003DMP400051307	CC	NL	CC(I)	Hero resistance protein 1 homologue	chr04	PGSC0003DMB000000189	654259	659264
GRUR_0084	PGSC0003DMP400051316	CC	NL	-	Hero resistance protein	chr04	PGSC0003DMB000000189	817021	820410
GRUR_0085	PGSC0003DMP400051319	CC	NL	CC(I)	Hero resistance protein 1 homologue	chr04	PGSC0003DMB000000189	837612	841802
GRUR_0086	PGSC0003DMP400051394	CC	NL	CC(I)	Hero resistance protein 1 homologue	chr04	PGSC0003DMB000000189	615744	620454
GRUR_0087	PGSC0003DMP400018755	CC	N	-	SNKR2GH2 protein	chr04	PGSC0003DMB000000226	949767	952765
GRUR_0088	PGSC0003DMP400018753	CC	NL	CC(I)	HJTR2GH1 protein	chr04	PGSC0003DMB000000226	961475	967115
GRUR_0089	PGSC0003DMP400020408	CC	CNL	CC(I)	EDNR2GH4 protein	chr04	PGSC0003DMB000000296	186490	189009
GRUR_0090	PGSC0003DMP400020401	CC	N	-	EDNR2GH5 protein	chr04	PGSC0003DMB000000296	213428	219180
GRUR_0091	PGSC0003DMP400020403	CC	N	-	HJTR2GH1 protein	chr04	PGSC0003DMB000000296	205483	206295
GRUR_0092	PGSC0003DMP400020407	CC	N	-	EDNR2GH3 protein	chr04	PGSC0003DMB000000296	192073	193038
GRUR_0093	PGSC0003DMP400020409	CC	N	-	SNKR2GH2 protein	chr04	PGSC0003DMB000000296	181614	182237
GRUR_0094	PGSC0003DMP400055601	CC	N	CC(I)	HJTR2GH1 protein	chr04	PGSC0003DMB000000296	300295	303114
GRUR_0095	PGSC0003DMP400055636	CC	N	CC(I)	EDNR2GH7 protein	chr04	PGSC0003DMB000000296	410991	413781
GRUR_0096	PGSC0003DMP400055643	CC	N	-	R2 late blight resistance protein	chr04	PGSC0003DMB000000296	276617	279305
GRUR_0097	PGSC0003DMP400055644	CC	N	CC(I)	R2 late blight resistance protein	chr04	PGSC0003DMB000000296	263870	266810
GRUR_0098	PGSC0003DMP400020396	CC	NL	CC(I)	HJTR2GH1 protein	chr04	PGSC0003DMB000000296	252991	255862
GRUR_0099	PGSC0003DMP400020400	CC	NL	CC(I)	Rpi protein	chr04	PGSC0003DMB000000296	226203	228737
GRUR_0100	PGSC0003DMP400020406	CC	NL	-	HJTR2GH1 protein	chr04	PGSC0003DMB000000296	199701	202889
GRUR_0101	PGSC0003DMP400020411	CC	NL	CC(I)	SNKR2GH5 protein	chr04	PGSC0003DMB000000296	176531	179113
GRUR_0102	PGSC0003DMP400020412	CC	NL	CC(I)	R2-like protein	chr04	PGSC0003DMB000000296	170763	173318
GRUR_0103	PGSC0003DMP400020413	CC	NL	CC(I)	SNKR2GH5 protein	chr04	PGSC0003DMB000000296	151650	154180
GRUR_0104	PGSC0003DMP400010600	CC	NL	CC(I)	Putative disease resistance protein	chr04	PGSC0003DMB000000322	366637	370773
GRUR_0105	PGSC0003DMP400010669	TIR	TNL	-	Nematode resistance-like protein	chr04	PGSC0003DMB000000322	553873	558564
GRUR_0106	PGSC0003DMP400010670	TIR	TNL	TIR	Nematode resistance-like protein	chr04	PGSC0003DMB000000322	553873	558564
GRUR_0107	PGSC0003DMP400011559	CC	NL	CC(I)	SNKR2GH5 protein	chr04	PGSC0003DMB000000330	164583	167135
GRUR_0108	PGSC0003DMP400011561	CC	NL	CC(I)	Rpi protein	chr04	PGSC0003DMB000000330	174212	176734
GRUR_0109	PGSC0003DMP400036348	TIR	TNL	TIR	ATP binding protein, putative	chr04	PGSC0003DMB000000366	413502	417207
GRUR_0110	PGSC0003DMP400027811	CC	CN	CC(I)	NRC1	chr04	PGSC0003DMB000000710	12342	18441
GRUR_0111	PGSC0003DMP400027812	CC	CN	CC(I)	NRC1	chr04	PGSC0003DMB000000710	12253	18880
GRUR_0112	PGSC0003DMP400027825	CC	NL	-	NBS-LRR protein	chr04	PGSC0003DMB000000710	167580	169733
GRUR_0113	PGSC0003DMP400027830	CC	NL	-	Putative disease resistance protein, identical	chr04	PGSC0003DMB000000710	22763	24103
GRUR_0114	PGSC0003DMP400009830	CC	N	-	NRC1	chr04	PGSC0003DMB000001045	31513	35158
GRUR_0115	PGSC0003DMP400068066	CC	N	-	Disease resistance protein	chr05	PGSC0003DMB000000033	885825	886748
GRUR_0116	PGSC0003DMP400043544	CC	N	CC(I)	Disease resistance protein, putative	chr05	PGSC0003DMB000000103	237654	243609
GRUR_0117	PGSC0003DMP400049281	CC	N	CC(I)	Putative disease resistance protein	chr05	PGSC0003DMB000000103	1595523	1600358
GRUR_0118	PGSC0003DMP400043545	CC	NL	CC(I)	Prf	chr05	PGSC0003DMB000000103	237654	243609
GRUR_0119	PGSC0003DMP400049280	CC	NL	CC(I)	Putative disease resistance protein	chr05	PGSC0003DMB000000103	1595523	1600770
GRUR_0120	PGSC0003DMP400033262	CC	NL	CC(I)	Cc-nbs-lrr resistance protein	chr05	PGSC0003DMB000000106	1161045	1163813
GRUR_0121	PGSC0003DMP400068305	CC	N	-	Tospovirus resistance protein A	chr05	PGSC0003DMB000000206	727256	731412
GRUR_0122	PGSC0003DMP400023921	CC	N	CC(I)	Disease resistance protein, putative	chr05	PGSC0003DMB000000216	281927	285649
GRUR_0123	PGSC0003DMP400023851	CC	NL	CC(I)	Disease resistance protein, putative	chr05	PGSC0003DMB000000216	546561	552743
GRUR_0124	PGSC0003DMP400023857	CC	NL	CC(I)	Prf	chr05	PGSC0003DMB000000216	424593	433475
GRUR_0125	PGSC0003DMP400023886	CC	NL	CC(I)	Putative disease resistance protein	chr05	PGSC0003DMB000000216	946093	950554
GRUR_0126	PGSC0003DMP400065754	CC	N	-	NBS-LRR resistance protein-like protein	chr05	PGSC0003DMB000000236	30767	31273
GRUR_0127	PGSC0003DMP400039170	TIR	TNL	TIR	PREDICTED: hypothetical protein	chr05	PGSC0003DMB000000243	330233	339386
GRUR_0128	PGSC0003DMP400032442	CC	NL	CC(I)	Tospovirus resistance protein A	chr05	PGSC0003DMB000000248	697572	702298
GRUR_0129	PGSC0003DMP400030446	CC	CNL	CC(II)	JHL06P13.14 protein	chr05	PGSC0003DMB000000251	800679	805218
GRUR_0130	PGSC0003DMP400001553	CC	N	-	NBS-coding resistance gene analog (Fragment)	chr05	PGSC0003DMB000000410	273963	274814
GRUR_0131	PGSC0003DMP400001550	CC	NL	CC(I)	Tospovirus resistance protein C	chr05	PGSC0003DMB000000410	269175	272303
GRUR_0132	PGSC0003DMP400001556	CC	NL	CC(I)	Tospovirus resistance protein D	chr05	PGSC0003DMB000000410	274881	278873
GRUR_0133	PGSC0003DMP400006047	CC	N	CC(I)	Putative disease resistance protein	chr05	PGSC0003DMB000000424	52870	57595
GRUR_0134	PGSC0003DMP400039962	CC	NL	CC(I)	Putative disease resistance protein	chr05	PGSC0003DMB000000424	174146	177969
GRUR_0135	PGSC0003DMP400044376	CC	NL	CC(I)	Disease resistance protein, putative	chr05	PGSC0003DMB000000424	428126	436220
GRUR_0136	PGSC0003DMP400044385	CC	NL	-	Putative uncharacterized protein	chr05	PGSC0003DMB000000424	419521	423756
GRUR_0137	PGSC0003DMP400014827	CC	N	-	NBS-LRR resistance protein-like protein	chr05	PGSC0003DMB000000580	276353	277602
GRUR_0138	PGSC0003DMP400044306	CC	NL	CC(I)	Putative late blight resistance protein homolog R1B-23	chr05	PGSC0003DMB000000834	58015	62038
GRUR_0139	PGSC0003DMP400040216	CC	NL	-	Root-knotematode resistance protein	chr06	PGSC0003DMB000000044	1838261	1840399
GRUR_0140	PGSC0003DMP400045297	TIR	TN	-	NBS-coding resistance gene protein (Fragment)	chr06	PGSC0003DMB000000158	62808	70651
GRUR_0141	PGSC0003DMP400009176	CC	N	CC(I)	NBS-coding resistance gene analog (Fragment)	chr06	PGSC0003DMB000000222	533954	535925
GRUR_0142	PGSC0003DMP400009181	CC	N	CC(I)	NBS-coding resistance gene analog (Fragment)	chr06	PGSC0003DMB000000222	476752	478017
GRUR_0143	PGSC0003DMP400009178	CC	NL	-	NBS-coding resistance gene analog (Fragment)	chr06	PGSC0003DMB000000222	485193	487359
GRUR_0144	PGSC0003DMP400009180	CC	NL	-	Tospovirus resistance protein C	chr06	PGSC0003DMB000000222	479912	482991
GRUR_0145	PGSC0003DMP400055904	CC	NL	CC(I)	Tospovirus resistance protein E	chr06	PGSC0003DMB000000222	683281	685942
GRUR_0146	PGSC0003DMP400055939	CC	NL	CC(I)	Tospovirus resistance protein C	chr06	PGSC0003DMB000000222	591049	593596
GRUR_0147	PGSC0003DMP400054560	TIR	TN	TIR	Nematode resistance-like protein	chr06	PGSC0003DMB000000222	66851	72146
GRUR_0148	PGSC0003DMP400008671	CC	CNL	-	Resistance protein PSH-RGH6	chr06	PGSC0003DMB000000246	20480	23680
GRUR_0149	PGSC0003DMP400008670	CC	NL	-	Resistance protein PSH-RGH6	chr06	PGSC0003DMB000000246	13910	15886
GRUR_0150	PGSC0003DMP400036240	CC	N	-	Tospovirus resistance protein C	chr06	PGSC0003DMB000000266	735642	739455
GRUR_0151	PGSC0003DMP400029135	CC	NL	-	PREDICTED: hypothetical protein	chr06	PGSC0003DMB000000279	25114	27478
GRUR_0152	PGSC0003DMP400004310	TIR	TN	TIR	NL25	chr06	PGSC0003DMB000000301	2413	5382
GRUR_0153	PGSC0003DMP400004305	TIR	TNL	TIR	Bacterial spot disease resistance protein 4	chr06	PGSC0003DMB000000301	51050	56478
GRUR_0154	PGSC0003DMP400004308	TIR	TNL	-	Resistance gene-like	chr06	PGSC0003DMB000000301	28085	34485
GRUR_0155	PGSC0003DMP400036061	CC	CN	-	Late blight resistance protein Rpi-blb2	chr06	PGSC0003DMB000000411	304973	307192
GRUR_0156	PGSC0003DMP400038047	CC	CN	CC(I)	Late blight resistance protein Rpi-blb2	chr06	PGSC0003DMB000000411	114972	120028
GRUR_0157	PGSC0003DMP400055156	CC	CN	CC(I)	NBS-LRR resistance protein-like protein	chr06	PGSC0003DMB000000411	185534	189589
GRUR_0158	PGSC0003DMP400036055	CC	N	CC(I)	Late blight resistance protein Rpi-blb2	chr06	PGSC0003DMB000000411	231950	236183
GRUR_0159	PGSC0003DMP400036070	CC	N	-	Late blight resistance protein Rpi-blb2	chr06	PGSC0003DMB000000411	332956	334335
GRUR_0160	PGSC0003DMP400036056	CC	NL	CC(I)	Late blight resistance protein Rpi-blb2	chr06	PGSC0003DMB000000411	255819	259252
GRUR_0161	PGSC0003DMP400036057	CC	NL	CC(I)	Late blight resistance protein Rpi-blb2	chr06	PGSC0003DMB000000411	262229	265990
GRUR_0162	PGSC0003DMP400036062	CC	NL	CC(I)	Late blight resistance protein Rpi-blb2	chr06	PGSC0003DMB000000411	315178	318399
GRUR_0163	PGSC0003DMP400038048	CC	NL	-	Late blight resistance protein Rpi-blb2	chr06	PGSC0003DMB000000411	102795	105566
GRUR_0164	PGSC0003DMP400019250	CC	CNL	CC(I)	Late blight resistance protein Rpi-blb2	chr06	PGSC0003DMB000000584	171988	175813
GRUR_0165	PGSC0003DMP400044254	CC	CNL	CC(I)	Late blight resistance protein Rpi-blb2	chr06	PGSC0003DMB000000584	124095	127892
GRUR_0166	PGSC0003DMP400044252	CC	NL	CC(I)	Late blight resistance protein Rpi-blb2	chr06	PGSC0003DMB000000584	115145	120499
GRUR_0167	PGSC0003DMP400017113	TIR	TN	TIR	Bacterial spot disease resistance protein 4	chr06	PGSC0003DMB000000625	181306	183306
GRUR_0168	PGSC0003DMP400009448	CC	N	-	NBS-LRR resistance protein-like protein	chr06	PGSC0003DMB000000665	159496	165280
GRUR_0169	PGSC0003DMP400009454	CC	N	-	Late blight resistance protein Rpi-blb2	chr06	PGSC0003DMB000000665	171711	173566
GRUR_0170	PGSC0003DMP400060124	CC	NL	CC(I)	Disease resistance protein BS2	chr07	PGSC0003DMB000000047	1375887	1378619
GRUR_0171	PGSC0003DMP400030257	TIR	TNL	TIR	Nematode resistance-like protein	chr07	PGSC0003DMB000000102	840809	845313
GRUR_0172	PGSC0003DMP400023972	TIR	TN	TIR	NL27	chr07	PGSC0003DMB000000157	580952	590444
GRUR_0173	PGSC0003DMP400053469	TIR	N	-	TMV resistance protein, putative	chr07	PGSC0003DMB000000300	691399	692627
GRUR_0174	PGSC0003DMP400053468	TIR	NL	-	N-like protein	chr07	PGSC0003DMB000000300	689794	698793
GRUR_0175	PGSC0003DMP400053466	TIR	TNL	-	N-like protein	chr07	PGSC0003DMB000000300	690762	695305
GRUR_0176	PGSC0003DMP400045393	CC	CNL	CC(I)	NBS-LRR type disease resistance protein	chr07	PGSC0003DMB000000313	347723	351456
GRUR_0177	PGSC0003DMP400045441	CC	CNL	CC(I)	NBS-LRR type disease resistance protein	chr07	PGSC0003DMB000000313	334851	339234
GRUR_0178	PGSC0003DMP400039844	CC	N	-	Predicted protein (Fragment)	chr07	PGSC0003DMB000000403	277316	284879
GRUR_0179	PGSC0003DMP400039856	TIR	NL	-	N-like protein	chr07	PGSC0003DMB000000403	288523	290871
GRUR_0180	PGSC0003DMP400002016	CC	NL	CC(I)	Disease resistance protein BS2	chr07	PGSC0003DMB000000468	395677	398246
GRUR_0181	PGSC0003DMP400041847	CC	CNL	CC(I)	Resistance protein PSH-RGH6	chr07	PGSC0003DMB000000684	99509	102040
GRUR_0182	PGSC0003DMP400041848	CC	NL	CC(I)	Resistance protein PSH-RGH6	chr07	PGSC0003DMB000000684	103965	107043
GRUR_0183	PGSC0003DMP400041849	CC	NL	CC(I)	Resistance protein PSH-RGH6	chr07	PGSC0003DMB000000684	103965	107043
GRUR_0184	PGSC0003DMP400041856	TIR	NL	-	N-like protein	chr07	PGSC0003DMB000000684	71055	80518
GRUR_0185	PGSC0003DMP400024260	CC	NL	CC(I)	Putative plant disease resistant protein, identical	chr08	PGSC0003DMB000000132	1127131	1131177
GRUR_0186	PGSC0003DMP400016423	CC	CNL	-	Blight resistance protein T118 (Fragment)	chr08	PGSC0003DMB000000144	1340463	1348756
GRUR_0187	PGSC0003DMP400016421	CC	N	-	Blight resistance protein SH10 (Fragment)	chr08	PGSC0003DMB000000144	1323712	1325747
GRUR_0188	PGSC0003DMP400016468	CC	N	-	Disease resistance protein RGA2	chr08	PGSC0003DMB000000144	1322151	1322807
GRUR_0189	PGSC0003DMP400029817	CC	N	CC(I)	Blight resistance protein SH10 (Fragment)	chr08	PGSC0003DMB000000144	1380983	1381861
GRUR_0190	PGSC0003DMP400016417	CC	NL	CC(I)	Putative disease resistance protein RGA3	chr08	PGSC0003DMB000000144	1305890	1313646
GRUR_0191	PGSC0003DMP400016420	CC	NL	-	Blight resistance protein T118 (Fragment)	chr08	PGSC0003DMB000000144	1318300	1320879
GRUR_0192	PGSC0003DMP400016422	CC	NL	-	Putative disease resistance protein RGA1	chr08	PGSC0003DMB000000144	1325803	1326427
GRUR_0193	PGSC0003DMP400016465	CC	NL	CC(I)	Putative disease resistance protein RGA4	chr08	PGSC0003DMB000000144	1300141	1304441
GRUR_0194	PGSC0003DMP400029816	CC	NL	CC(I)	Late blight resistance protein Rpi-sto1	chr08	PGSC0003DMB000000144	1372679	1376221
GRUR_0195	PGSC0003DMP400029818	CC	NL	CC(I)	Putative disease resistance protein RGA1	chr08	PGSC0003DMB000000144	1397998	1403792
GRUR_0196	PGSC0003DMP400051523	CC	N	-	NBS-coding resistance gene analog (Fragment)	chr08	PGSC0003DMB000000191	566097	568756
GRUR_0197	PGSC0003DMP400051562	CC	N	-	Late blight resistance protein Rpi-pta1	chr08	PGSC0003DMB000000191	597901	598861
GRUR_0198	PGSC0003DMP400051526	CC	NL	-	Blight resistance protein	chr08	PGSC0003DMB000000191	627219	630758
GRUR_0199	PGSC0003DMP400065041	CC	NL	-	Putative disease resistance protein	chr08	PGSC0003DMB000000191	556857	559232
GRUR_0200	PGSC0003DMP400008432	CC	N	-	Putative disease resistance protein, identical	chr08	PGSC0003DMB000000201	606725	610441
GRUR_0201	PGSC0003DMP400004056	CC	CNL	CC(II)	PREDICTED: hypothetical protein	chr08	PGSC0003DMB000000273	36254	44052
GRUR_0202	PGSC0003DMP400004057	CC	CNL	CC(II)	PREDICTED: hypothetical protein	chr08	PGSC0003DMB000000273	69641	72815
GRUR_0203	PGSC0003DMP400022046	CC	CNL	CC(II)	PREDICTED: hypothetical protein	chr08	PGSC0003DMB000000273	117667	124881
GRUR_0204	PGSC0003DMP400022051	CC	CNL	CC(II)	PREDICTED: hypothetical protein	chr08	PGSC0003DMB000000273	174612	177047
GRUR_0205	PGSC0003DMP400022053	CC	CNL	CC(II)	PREDICTED: hypothetical protein	chr08	PGSC0003DMB000000273	178664	185249
GRUR_0206	PGSC0003DMP400022055	CC	CNL	CC(II)	PREDICTED: hypothetical protein	chr08	PGSC0003DMB000000273	186308	196189
GRUR_0207	PGSC0003DMP400004052	CC	NL	-	PREDICTED: hypothetical protein	chr08	PGSC0003DMB000000273	93827	98358
GRUR_0208	PGSC0003DMP400004059	CC	NL	-	Probable disease resistance protein	chr08	PGSC0003DMB000000273	75190	79832
GRUR_0209	PGSC0003DMP400004060	CC	NL	-	PREDICTED: hypothetical protein	chr08	PGSC0003DMB000000273	87597	89993
GRUR_0210	PGSC0003DMP400013075	CC	CNL	CC(II)	CC-NB-LRR protein	chr08	PGSC0003DMB000000335	592022	595497
GRUR_0211	PGSC0003DMP400032157	CC	CNL	CC(I)	Disease resistance protein BS2	chr08	PGSC0003DMB000000341	357367	361486
GRUR_0212	PGSC0003DMP400032158	CC	CNL	CC(I)	Disease resistance protein BS2	chr08	PGSC0003DMB000000341	357367	361486
GRUR_0213	PGSC0003DMP400032159	CC	CNL	CC(I)	Disease resistance protein BS2	chr08	PGSC0003DMB000000341	357367	361486
GRUR_0214	PGSC0003DMP400032160	CC	CNL	-	Disease resistance protein BS2	chr08	PGSC0003DMB000000341	357367	361486
GRUR_0215	PGSC0003DMP400032162	CC	CNL	-	Disease resistance protein BS2	chr08	PGSC0003DMB000000341	357367	361486
GRUR_0216	PGSC0003DMP400032165	CC	CNL	CC(I)	Disease resistance protein BS2	chr08	PGSC0003DMB000000341	365953	370536
GRUR_0217	PGSC0003DMP400032167	CC	CNL	CC(I)	Disease resistance protein BS2	chr08	PGSC0003DMB000000341	365953	370536
GRUR_0218	PGSC0003DMP400032163	CC	N	-	Putative disease resistance protein, identical	chr08	PGSC0003DMB000000341	361769	364253
GRUR_0219	PGSC0003DMP400032166	CC	NL	CC(I)	Disease resistance protein BS2	chr08	PGSC0003DMB000000341	365953	370536
GRUR_0220	PGSC0003DMP400032215	CC	NL	CC(I)	PutativeBS-LRR type disease resistance protein	chr08	PGSC0003DMB000000341	430941	434861
GRUR_0221	PGSC0003DMP400032216	CC	NL	CC(I)	PutativeBS-LRR type disease resistance protein	chr08	PGSC0003DMB000000341	430941	434861
GRUR_0222	PGSC0003DMP400032156	TIR	TNL	TIR	N-like protein	chr08	PGSC0003DMB000000341	340061	344610
GRUR_0223	PGSC0003DMP400053750	CC	NL	CC(I)	Late blight resistance protein Rpi-pta1	chr08	PGSC0003DMB000000494	140245	144029
GRUR_0224	PGSC0003DMP400053751	CC	NL	-	NBS-LRR resistance protein	chr08	PGSC0003DMB000000494	146785	151779
GRUR_0225	PGSC0003DMP400053795	CC	NL	CC(I)	Putative disease resistance protein RGA1	chr08	PGSC0003DMB000000494	389964	395032
GRUR_0226	PGSC0003DMP400053796	CC	NL	-	Late blight resistance protein Rpi-pta1	chr08	PGSC0003DMB000000494	384385	387577
GRUR_0227	PGSC0003DMP400064660	CC	N	-	PutativeBS domain resistance protein (Fragment)	chr09	PGSC0003DMB000000021	937871	938278
GRUR_0228	PGSC0003DMP400007835	CC	CN	CC(I)	Tm-2 protein	chr09	PGSC0003DMB000000080	1783597	1786007
GRUR_0229	PGSC0003DMP400032940	CC	N	-	NBS-coding resistance gene analog (Fragment)	chr09	PGSC0003DMB000000124	639793	640428
GRUR_0230	PGSC0003DMP400055980	TIR	N	-	Bacterial spot disease resistance protein 4	chr09	PGSC0003DMB000000130	1402989	1406340
GRUR_0231	PGSC0003DMP400065290	CC	N	-	Tospovirus resistance protein A	chr09	PGSC0003DMB000000161	288160	289452
GRUR_0232	PGSC0003DMP400029948	CC	NL	CC(I)	Putative uncharacterized protein HMA7 (Fragment)	chr09	PGSC0003DMB000000174	25037	29824
GRUR_0233	PGSC0003DMP400015090	CC	NL	CC(I)	Putative disease resistance protein RGA4	chr09	PGSC0003DMB000000207	724690	728818
GRUR_0234	PGSC0003DMP400030872	CC	N	-	Disease resistance protein R3a-like protein	chr09	PGSC0003DMB000000229	591519	594283
GRUR_0235	PGSC0003DMP400006764	CC	N	-	Tospovirus resistance protein C	chr09	PGSC0003DMB000000263	358403	361507
GRUR_0236	PGSC0003DMP400006771	CC	N	-	Hero resistance protein	chr09	PGSC0003DMB000000263	505835	507804
GRUR_0237	PGSC0003DMP400029014.2	CC	CN	CC(I)	Tospovirus resistance protein C	chr09	PGSC0003DMB000000280	793754	802663
GRUR_0238	PGSC0003DMP400029014.1	CC	CNL	CC(I)	Tospovirus resistance protein C	chr09	PGSC0003DMB000000280	793754	802663
GRUR_0239	PGSC0003DMP400029017	CC	N	-	Tospovirus resistance protein C	chr09	PGSC0003DMB000000280	778913	783166
GRUR_0240	PGSC0003DMP400029011	CC	NL	CC(I)	Tospovirus resistance protein E	chr09	PGSC0003DMB000000280	824157	827175
GRUR_0241	PGSC0003DMP400054859	CC	NL	CC(I)	Tospovirus resistance protein B	chr09	PGSC0003DMB000000280	258243	262042
GRUR_0242	PGSC0003DMP400035772	CC	CN	CC(I)	Rpi-vnt1-like protein	chr09	PGSC0003DMB000000339	210994	212874
GRUR_0243	PGSC0003DMP400035778	CC	CN	-	Late blight resistance protein	chr09	PGSC0003DMB000000339	230749	231636
GRUR_0244	PGSC0003DMP400042156	CC	CN	CC(I)	Rpi-vnt1-like protein	chr09	PGSC0003DMB000000339	264152	265804
GRUR_0245	PGSC0003DMP400035771	CC	CNL	CC(I)	Rpi-vnt1-like protein (Fragment)	chr09	PGSC0003DMB000000339	35973	38570
GRUR_0246	PGSC0003DMP400035773	CC	CNL	CC(I)	Rpi-vnt1-like protein (Fragment)	chr09	PGSC0003DMB000000339	224594	227182
GRUR_0247	PGSC0003DMP400035779	CC	CNL	CC(I)	Rpi-vnt1-like protein (Fragment)	chr09	PGSC0003DMB000000339	217468	220447
GRUR_0248	PGSC0003DMP400042153	CC	CNL	CC(I)	Rpi-vnt1-like protein (Fragment)	chr09	PGSC0003DMB000000339	270952	273930
GRUR_0249	PGSC0003DMP400035775	CC	N	-	Rpi-vnt1-like protein (Fragment)	chr09	PGSC0003DMB000000339	234489	237272
GRUR_0250	PGSC0003DMP400042157	CC	N	-	Rpi-vnt1-like protein	chr09	PGSC0003DMB000000339	259697	260575
GRUR_0251	PGSC0003DMP400045902	TIR	NL	-	NBS-coding resistance gene protein (Fragment)	chr09	PGSC0003DMB000000339	379233	383717
GRUR_0252	PGSC0003DMP400035765	TIR	TN	-	Tir-nbs-lrr resistance protein (Fragment)	chr09	PGSC0003DMB000000339	56383	57618
GRUR_0253	PGSC0003DMP400045901	TIR	TN	TIR	ATP binding protein, putative	chr09	PGSC0003DMB000000339	376351	379104
GRUR_0254	PGSC0003DMP400045909	TIR	TN	TIR	ATP binding protein, putative	chr09	PGSC0003DMB000000339	369788	374089
GRUR_0255	PGSC0003DMP400013664	TIR	TNL	TIR	ATP binding protein, putative	chr09	PGSC0003DMB000000339	329742	337318
GRUR_0256	PGSC0003DMP400056156	CC	CNL	CC(I)	PREDICTED: hypothetical protein	chr09	PGSC0003DMB000000430	873	4202
GRUR_0257	PGSC0003DMP400011612	CC	N	-	Tospovirus resistance protein C	chr09	PGSC0003DMB000000651	164337	168802
GRUR_0258	PGSC0003DMP400021089	CC	N	-	Tospovirus resistance protein B	chr09	PGSC0003DMB000000651	76650	77379
GRUR_0259	PGSC0003DMP400021099	CC	N	-	NBS-coding resistance gene analog (Fragment)	chr09	PGSC0003DMB000000651	814	1761
GRUR_0260	PGSC0003DMP400011617	CC	NL	CC(I)	Tospovirus resistance protein A	chr09	PGSC0003DMB000000651	219867	224443
GRUR_0261	PGSC0003DMP400021087	CC	NL	CC(I)	Tospovirus resistance protein B	chr09	PGSC0003DMB000000651	78319	83835
GRUR_0262	PGSC0003DMP400021091	CC	NL	CC(I)	Tospovirus resistance protein B	chr09	PGSC0003DMB000000651	68972	71633
GRUR_0263	PGSC0003DMP400021098	CC	NL	-	Tospovirus resistance protein C	chr09	PGSC0003DMB000000651	7271	9836
GRUR_0264	PGSC0003DMP400011616	CC	CNL	-	Tospovirus resistance protein A	chr09	PGSC0003DMB000000651	219908	223756
GRUR_0265	PGSC0003DMP400019616	CC	N	-	Putative uncharacterized protein	chr10	PGSC0003DMB000000008	598146	599387
GRUR_0266	PGSC0003DMP400019633	CC	N	-	Cc-nbs-lrr resistance protein	chr10	PGSC0003DMB000000008	512895	513743
GRUR_0267	PGSC0003DMP400014710	CC	NL	-	Cc-nbs-lrr resistance protein	chr10	PGSC0003DMB000000008	351064	352608
GRUR_0268	PGSC0003DMP400014711	CC	NL	-	Putative uncharacterized protein	chr10	PGSC0003DMB000000008	349161	353650
GRUR_0269	PGSC0003DMP400014729	CC	NL	CC(I)	Cc-nbs-lrr resistance protein	chr10	PGSC0003DMB000000008	112377	116287
GRUR_0270	PGSC0003DMP400014731	CC	NL	CC(I)	Cc-nbs-lrr resistance protein	chr10	PGSC0003DMB000000008	110703	116287
GRUR_0271	PGSC0003DMP400014733	CC	NL	CC(I)	Cc-nbs-lrr resistance protein	chr10	PGSC0003DMB000000008	110703	116287
GRUR_0272	PGSC0003DMP400019508	CC	NL	CC(I)	Cc-nbs-lrr resistance protein	chr10	PGSC0003DMB000000008	360520	364392
GRUR_0273	PGSC0003DMP400019615	CC	NL	-	Cc-nbs-lrr resistance protein	chr10	PGSC0003DMB000000008	599434	601812
GRUR_0274	PGSC0003DMP400019629	CC	NL	-	Cc-nbs-lrr resistance protein	chr10	PGSC0003DMB000000008	566235	571822
GRUR_0275	PGSC0003DMP400019632	CC	NL	-	Cc-nbs-lrr resistance protein	chr10	PGSC0003DMB000000008	513767	514875
GRUR_0276	PGSC0003DMP400014728	CC	CNL	-	CC-NBS-LRR protein	chr10	PGSC0003DMB000000008	133698	139057
GRUR_0277	PGSC0003DMP400038184	CC	N	-	Nucleotide binding site-leucine rich repeat protein (Fragment)	chr10	PGSC0003DMB000000112	125420	126355
GRUR_0278	PGSC0003DMP400014485	CC	NL	CC(I)	Nbs-lrr resistance protein (Fragment)	chr10	PGSC0003DMB000000112	1475898	1478156
GRUR_0279	PGSC0003DMP400044490	CC	NL	-	Cc-nbs-lrr resistance protein	chr10	PGSC0003DMB000000165	1228214	1232621
GRUR_0280	PGSC0003DMP400024729	CC	CN	CC(I)	Disease resistance protein R3a-like protein	chr10	PGSC0003DMB000000220	40969	44031
GRUR_0281	PGSC0003DMP400033742	CC	NL	CC(I)	Cc-nbs-lrr resistance protein	chr10	PGSC0003DMB000000267	871332	875638
GRUR_0282	PGSC0003DMP400046327	CC	NL	CC(I)	Cc-nbs-lrr resistance protein	chr10	PGSC0003DMB000000325	59142	65562
GRUR_0283	PGSC0003DMP400046328	CC	NL	CC(I)	Cc-nbs-lrr resistance protein	chr10	PGSC0003DMB000000325	61360	65626
GRUR_0284	PGSC0003DMP400020238	CC	NL	-	PREDICTED: hypothetical protein	chr10	PGSC0003DMB000000379	5194	6987
GRUR_0285	PGSC0003DMP400037873	CC	N	CC(I)	NBS/LRR resistance protein-like protein (Fragment)	chr10	PGSC0003DMB000000626	138364	142235
GRUR_0286	PGSC0003DMP400037870	CC	NL	CC(I)	NRC1	chr10	PGSC0003DMB000000626	126169	129638
GRUR_0287	PGSC0003DMP400015104	CC	NL	CC(I)	Cc-nbs-lrr resistance protein	chr10	PGSC0003DMB000000736	3	5309
GRUR_0288	PGSC0003DMP400015107	CC	NL	CC(I)	Cc-nbs-lrr resistance protein	chr10	PGSC0003DMB000000736	7141	13717
GRUR_0289	PGSC0003DMP400015106	CC	CNL	-	CC-NBS-LRR protein	chr10	PGSC0003DMB000000736	9813	13697
GRUR_0290	PGSC0003DMP400032356	CC	CN	-	Disease resistance protein R3a-like protein	chr11	PGSC0003DMB000000017	1800120	1801055
GRUR_0291	PGSC0003DMP400032587	CC	CN	-	Potato resistance-like protein I2GA-SH23-3	chr11	PGSC0003DMB000000017	1846769	1848287
GRUR_0292	PGSC0003DMP400032362	CC	CNL	-	Potato resistance-like protein I2GA-SH23-1	chr11	PGSC0003DMB000000017	1821970	1829407
GRUR_0293	PGSC0003DMP400032591	CC	CNL	CC(I)	Disease resistance protein R3a-like protein	chr11	PGSC0003DMB000000017	1921066	1923159
GRUR_0294	PGSC0003DMP400034188	CC	CNL	CC(I)	Disease resistance protein R3a-like protein	chr11	PGSC0003DMB000000017	1299364	1303332
GRUR_0295	PGSC0003DMP400047657	CC	CNL	CC(I)	Disease resistance protein R3a-like protein (Fragment)	chr11	PGSC0003DMB000000017	2670556	2674680
GRUR_0296	PGSC0003DMP400047676	CC	CNL	CC(I)	Putative plant disease resistant protein, identical	chr11	PGSC0003DMB000000017	3041970	3045906
GRUR_0297	PGSC0003DMP400032358	CC	N	-	Disease resistance protein R3a-like protein (Fragment)	chr11	PGSC0003DMB000000017	1805971	1806513
GRUR_0298	PGSC0003DMP400034187	CC	N	-	Disease resistance protein R3a-like protein	chr11	PGSC0003DMB000000017	1312329	1314644
GRUR_0299	PGSC0003DMP400047596	CC	N	-	CC-NBS-LRR protein	chr11	PGSC0003DMB000000017	3184481	3187039
GRUR_0300	PGSC0003DMP400052644	CC	N	CC(I)	CC-NBS-LRR protein	chr11	PGSC0003DMB000000017	3220548	3223058
GRUR_0301	PGSC0003DMP400005353	CC	NL	CC(I)	Disease resistance protein R3a-like protein	chr11	PGSC0003DMB000000017	2582711	2586569
GRUR_0302	PGSC0003DMP400005358	CC	NL	-	Putative disease resistance protein I2C-5, identical	chr11	PGSC0003DMB000000017	2496906	2502207
GRUR_0303	PGSC0003DMP400032361	CC	NL	CC(I)	Putative disease resistance protein I2C-5, identical	chr11	PGSC0003DMB000000017	1817547	1821335
GRUR_0304	PGSC0003DMP400047610	CC	NL	-	Plant disease resistant protein, putative	chr11	PGSC0003DMB000000017	3074186	3077889
GRUR_0305	PGSC0003DMP400047677	CC	NL	-	CC-NBS-LRR protein	chr11	PGSC0003DMB000000017	3033557	3036991
GRUR_0306	PGSC0003DMP400052636	CC	NL	-	CC-NBS-LRR protein	chr11	PGSC0003DMB000000017	3286694	3291047
GRUR_0307	PGSC0003DMP400052637	CC	NL	-	CC-NBS-LRR protein	chr11	PGSC0003DMB000000017	3252138	3258181
GRUR_0308	PGSC0003DMP400052643	CC	NL	-	CC-NBS-LRR protein	chr11	PGSC0003DMB000000017	3227590	3229904
GRUR_0309	PGSC0003DMP400047655	CC	CNL	-	Disease resistance protein R3a-like protein	chr11	PGSC0003DMB000000017	2672283	2674427
GRUR_0310	PGSC0003DMP400001685	TIR	TNL	-	N-like protein	chr11	PGSC0003DMB000000134	1073430	1082064
GRUR_0311	PGSC0003DMP400023545	CC	NL	CC(I)	Nbs-lrr resistance protein	chr11	PGSC0003DMB000000148	1198844	1200994
GRUR_0312	PGSC0003DMP400029664	TIR	TNL	TIR	Bacterial spot disease resistance protein 4	chr11	PGSC0003DMB000000148	1333729	1339206
GRUR_0313	PGSC0003DMP400029677	TIR	TNL	TIR	Bacterial spot disease resistance protein 4	chr11	PGSC0003DMB000000148	1407371	1411692
GRUR_0314	PGSC0003DMP400029678	TIR	TNL	TIR	Bacterial spot disease resistance protein 4	chr11	PGSC0003DMB000000148	1425397	1430813
GRUR_0315	PGSC0003DMP400066527	CC	NL	CC(I)	PREDICTED: hypothetical protein	chr11	PGSC0003DMB000000152	701973	704693
GRUR_0316	PGSC0003DMP400016717	CC	NL	CC(I)	Disease resistance protein R3a-like protein	chr11	PGSC0003DMB000000217	544653	548408
GRUR_0317	PGSC0003DMP400047516	CC	NL	-	BED finger-nbs-lrr resistance protein	chr11	PGSC0003DMB000000324	506169	508868
GRUR_0318	PGSC0003DMP400013002	CC	CNL	CC(I)	Disease resistance protein R3a-like protein	chr11	PGSC0003DMB000000367	363879	367867
GRUR_0319	PGSC0003DMP400034099	CC	NL	CC(I)	NBS-LRR protein	chr11	PGSC0003DMB000000392	2241	6232
GRUR_0320	PGSC0003DMP400027502	TIR	TN	-	NL25	chr11	PGSC0003DMB000000505	150467	153876
GRUR_0321	PGSC0003DMP400027528	TIR	TN	TIR	NL25	chr11	PGSC0003DMB000000505	369547	373848
GRUR_0322	PGSC0003DMP400027484	TIR	TNL	TIR	Resistance gene-like	chr11	PGSC0003DMB000000505	109197	114616
GRUR_0323	PGSC0003DMP400026554	TIR	TNL	-	TMV resistance protein, putative	chr11	PGSC0003DMB000000524	346920	351083
GRUR_0324	PGSC0003DMP400048338	TIR	TNL	TIR	TIR-NBS-LRR disease resistance-like protein	chr11	PGSC0003DMB000000524	85861	91532
GRUR_0325	PGSC0003DMP400003575	CC	CN	-	NBS-coding resistance gene analog (Fragment)	chr11	PGSC0003DMB000000549	286612	287930
GRUR_0326	PGSC0003DMP400003561	CC	CNL	-	Disease resistance protein BS2	chr11	PGSC0003DMB000000549	95165	98184
GRUR_0327	PGSC0003DMP400003582	CC	CNL	-	Putative disease resistance protein	chr11	PGSC0003DMB000000549	218815	222062
GRUR_0328	PGSC0003DMP400003559	CC	N	CC(I)	NBS-LRR protein	chr11	PGSC0003DMB000000549	103992	106931
GRUR_0329	PGSC0003DMP400003560	CC	N	-	NBS-coding resistance gene analog (Fragment)	chr11	PGSC0003DMB000000549	99568	101873
GRUR_0330	PGSC0003DMP400003580	CC	N	-	NBS-LRR protein	chr11	PGSC0003DMB000000549	240819	241558
GRUR_0331	PGSC0003DMP400003574	CC	NL	-	Prf	chr11	PGSC0003DMB000000549	306999	309000
GRUR_0332	PGSC0003DMP400003578	CC	NL	-	Prf	chr11	PGSC0003DMB000000549	262200	265580
GRUR_0333	PGSC0003DMP400003579	CC	NL	-	Disease resistance protein, putative	chr11	PGSC0003DMB000000549	241611	243431
GRUR_0334	PGSC0003DMP400011805	TIR	N	-	TMV resistance protein, putative	chr11	PGSC0003DMB000000009	2212318	2213352
GRUR_0335	PGSC0003DMP400054328	CC	NL	-	Tospovirus resistance protein C	chr11	PGSC0003DMB000000009	1127940	1131462
GRUR_0336	PGSC0003DMP400066941	TIR	TN	-	Nematode resistance protein	chr11	PGSC0003DMB000000009	2213575	2215781
GRUR_0337	PGSC0003DMP400051041	CC	CN	CC(I)	R2 protein	chr12	PGSC0003DMB000000034	1160438	1163845
GRUR_0338	PGSC0003DMP400051042	CC	CNL	CC(I)	Disease resistance protein RPM1, putative	chr12	PGSC0003DMB000000034	1180999	1184666
GRUR_0339	PGSC0003DMP400051091	CC	NL	CC(I)	Disease resistance protein RPP13, putative	chr12	PGSC0003DMB000000034	106616	111325
GRUR_0340	PGSC0003DMP400051212	CC	NL	CC(I)	Disease resistance protein RPM1, putative	chr12	PGSC0003DMB000000034	1195718	1199159
GRUR_0341	PGSC0003DMP400051226	TIR	TNL	TIR	Nematode resistance-like protein	chr12	PGSC0003DMB000000034	1379541	1384367
GRUR_0342	PGSC0003DMP400004003	CC	CN	-	Resistance protein PSH-RGH6	chr12	PGSC0003DMB000000056	2195996	2196927
GRUR_0343	PGSC0003DMP400004004	CC	N	-	Disease resistance protein, putative	chr12	PGSC0003DMB000000056	2197149	2198729
GRUR_0344	PGSC0003DMP400032936	CC	N	CC(II)	JHL06P13.14 protein	chr12	PGSC0003DMB000000056	1345030	1348855
GRUR_0345	PGSC0003DMP400008091	CC	NL	CC(I)	Putative late blight resistance protein homolog R1B-12	chr12	PGSC0003DMB000000114	1146265	1149704
GRUR_0346	PGSC0003DMP400013862	CC	N	-	NBS-LRR protein	chr12	PGSC0003DMB000000116	813376	814989
GRUR_0347	PGSC0003DMP400013860	CC	NL	CC(I)	NBS-LRR protein	chr12	PGSC0003DMB000000116	773867	776741
GRUR_0348	PGSC0003DMP400013864	CC	NL	CC(I)	Resistance protein PSH-RGH6	chr12	PGSC0003DMB000000116	816783	820606
GRUR_0349	PGSC0003DMP400013865	CC	NL	-	Disease resistance protein Gpa2	chr12	PGSC0003DMB000000116	848394	852494
GRUR_0350	PGSC0003DMP400013867	CC	NL	CC(I)	Rx protein	chr12	PGSC0003DMB000000116	833883	837376
GRUR_0351	PGSC0003DMP400013868	CC	NL	CC(I)	Rx protein	chr12	PGSC0003DMB000000116	833883	837376
GRUR_0352	PGSC0003DMP400013872	CC	NL	CC(I)	Resistance protein PSH-RGH6	chr12	PGSC0003DMB000000116	844889	847617
GRUR_0353	PGSC0003DMP400013873	CC	NL	CC(I)	Resistance protein PSH-RGH6	chr12	PGSC0003DMB000000116	838486	847617
GRUR_0354	PGSC0003DMP400024285	CC	CNL	CC(II)	PREDICTED: hypothetical protein	chr12	PGSC0003DMB000000140	110558	115840
GRUR_0355	PGSC0003DMP400007645	CC	N	CC(I)	RGC1 (Fragment)	chr12	PGSC0003DMB000000140	715199	717988
GRUR_0356	PGSC0003DMP400007646	CC	N	CC(I)	Disease resistance protein Gpa2	chr12	PGSC0003DMB000000140	725031	728881
GRUR_0357	PGSC0003DMP400024524	CC	N	CC(I)	Resistance protein PSH-RGH6	chr12	PGSC0003DMB000000140	700879	703695
GRUR_0358	PGSC0003DMP400041993	CC	N	CC(I)	NBS-LRR protein	chr12	PGSC0003DMB000000140	1296381	1299384
GRUR_0359	PGSC0003DMP400024495	CC	NL	CC(I)	Disease resistance protein Gpa2	chr12	PGSC0003DMB000000140	705093	713781
GRUR_0360	PGSC0003DMP400024502	CC	NL	CC(I)	NBS-LRR protein	chr12	PGSC0003DMB000000140	652511	655700
GRUR_0361	PGSC0003DMP400013406	CC	N	CC(II)	Putative uncharacterized protein	chr12	PGSC0003DMB000000297	75732	83845
GRUR_0362	PGSC0003DMP400048459	CC	N	-	RGC1 (Fragment)	chr12	PGSC0003DMB000000589	85140	87861
GRUR_0363	PGSC0003DMP400056929	CC	N	-	NBS-LRR resistance protein	chr12	PGSC0003DMB000000771	73258	73770
GRUR_0364	PGSC0003DMP400046174	CC	N	-	Resistance protein PSH-RGH6	-	PGSC0003DMB000000111	283215	284719
GRUR_0365	PGSC0003DMP400005435	CC	CN	-	PREDICTED: hypothetical protein	-	PGSC0003DMB000000113	1446467	1448182
GRUR_0366	PGSC0003DMP400005439	CC	CNL	CC(II)	Nucleotide binding site-leucine rich repeat protein (Fragment)	-	PGSC0003DMB000000113	1446269	1450283
GRUR_0367	PGSC0003DMP400054697	CC	CNL	CC(I)	NRC1	-	PGSC0003DMB000000305	690510	693635
GRUR_0368	PGSC0003DMP400054698	CC	CNL	CC(I)	NRC1	-	PGSC0003DMB000000305	690407	694461
GRUR_0369	PGSC0003DMP400034571	CC	CNL	CC(I)	Tm-2	-	PGSC0003DMB000000329	636524	639543
GRUR_0370	PGSC0003DMP400034574	CC	NL	-	Tm-2	-	PGSC0003DMB000000329	695841	696851
GRUR_0371	PGSC0003DMP400048563	TIR	N	-	NL27	-	PGSC0003DMB000000428	373431	374111
GRUR_0372	PGSC0003DMP400007851	CC	NL	-	Cc-nbs-lrr resistance protein	-	PGSC0003DMB000000553	291189	297203
GRUR_0373	PGSC0003DMP400007855	CC	NL	-	Cc-nbs-lrr resistance protein	-	PGSC0003DMB000000553	291189	297473
GRUR_0374	PGSC0003DMP400013230	CC	CNL	CC(I)	NRC1	-	PGSC0003DMB000000573	271492	277893
GRUR_0375	PGSC0003DMP400013227	CC	N	CC(I)	NRC1	-	PGSC0003DMB000000573	257386	265367
GRUR_0376	PGSC0003DMP400013245	CC	N	CC(I)	NRC1	-	PGSC0003DMB000000573	196526	202343
GRUR_0377	PGSC0003DMP400013231	CC	NL	-	NRC1	-	PGSC0003DMB000000573	274704	277893
GRUR_0378	PGSC0003DMP400013246	CC	NL	CC(I)	NRC1	-	PGSC0003DMB000000573	287460	289664
GRUR_0379	PGSC0003DMP400013226	CC	NL	-	NRC1	-	PGSC0003DMB000000573	262745	264790
GRUR_0380	PGSC0003DMP400037912	TIR	TNL	TIR	Resistance gene-like	-	PGSC0003DMB000000622	205655	212200
GRUR_0381	PGSC0003DMP400038006	CC	CNL	CC(II)	Putative uncharacterized protein	-	PGSC0003DMB000000647	95351	99894
GRUR_0382	PGSC0003DMP400034394	CC	N	CC(I)	Blight resistance protein SH10 (Fragment)	-	PGSC0003DMB000000661	86134	88045
GRUR_0383	PGSC0003DMP400034398	CC	N	-	Late blight resistance protein Rpi-sto1	-	PGSC0003DMB000000661	11554	11931
GRUR_0384	PGSC0003DMP400034400	CC	N	-	Disease resistance protein RGA2	-	PGSC0003DMB000000661	25675	30755
GRUR_0385	PGSC0003DMP400038073	CC	N	-	Putative disease resistance protein RGA1	-	PGSC0003DMB000000661	174683	175798
GRUR_0386	PGSC0003DMP400057571	CC	N	-	Late blight resistance protein Rpi-pta1	-	PGSC0003DMB000000661	10	4115
GRUR_0387	PGSC0003DMP400006138	CC	NL	-	NBS-LRR resistance protein	-	PGSC0003DMB000000683	138773	141357
GRUR_0388	PGSC0003DMP400013463	CC	NL	-	NBS-LRR resistance protein	-	PGSC0003DMB000000683	80554	82615
GRUR_0389	PGSC0003DMP400060544	CC	N	-	Tospovirus resistance protein A	-	PGSC0003DMB000000709	56636	58663
GRUR_0390	PGSC0003DMP400021117	CC	NL	CC(I)	SNKR2GH5 protein	-	PGSC0003DMB000000719	25070	27754
GRUR_0391	PGSC0003DMP400021121	CC	NL	CC(I)	EDNR2GH3 protein	-	PGSC0003DMB000000719	120074	127094
GRUR_0392	PGSC0003DMP400021125	CC	NL	CC(I)	Rpi protein	-	PGSC0003DMB000000719	162181	165584
GRUR_0393	PGSC0003DMP400013461	CC	NL	-	Disease resistance protein, putative	-	PGSC0003DMB000000745	6901	8385
GRUR_0394	PGSC0003DMP400019235	CC	CN	CC(II)	PREDICTED: hypothetical protein	-	PGSC0003DMB000000798	20349	21935
GRUR_0395	PGSC0003DMP400019236	CC	N	CC(II)	Nucleotide binding site-leucine rich repeat protein (Fragment)	-	PGSC0003DMB000000798	20202	21465
GRUR_0396	PGSC0003DMP400048746	CC	N	-	Putative uncharacterized protein	-	PGSC0003DMB000000798	85171	86120
GRUR_0397	PGSC0003DMP400048660	CC	CNL	-	Cc-nbs-lrr resistance protein	-	PGSC0003DMB000000806	92332	96653
GRUR_0398	PGSC0003DMP400019338	CC	N	-	Putative uncharacterized protein	-	PGSC0003DMB000000921	6555	7743
GRUR_0399	PGSC0003DMP400042252	CC	N	CC(I)	NBS-coding resistance gene analog (Fragment)	-	PGSC0003DMB000000956	7185	10979
GRUR_0400	PGSC0003DMP400031461	CC	NL	-	Disease resistance protein, putative	-	PGSC0003DMB000000956	41381	42468
GRUR_0401	PGSC0003DMP400042254	CC	NL	-	NBS-coding resistance gene analog (Fragment)	-	PGSC0003DMB000000956	13624	15240
GRUR_0402	PGSC0003DMP400040250	CC	N	CC(I)	HJTR2GH1 protein	-	PGSC0003DMB000000964	6333	8319
GRUR_0403	PGSC0003DMP400055943	TIR	N	-	TMV resistance protein, putative	-	PGSC0003DMB000000973	14971	16856
GRUR_0404	PGSC0003DMP400019342	CC	N	-	EDNR2GH3 protein	-	PGSC0003DMB000001035	16323	17249
GRUR_0405	PGSC0003DMP400036503	CC	N	-	Late blight resistance protein Rpi-sto1	-	PGSC0003DMB000001044	9769	10110
GRUR_0406	PGSC0003DMP400029868	CC	N	-	NBS-coding resistance protein (Fragment)	-	PGSC0003DMB000001053	31895	32404
GRUR_0407	PGSC0003DMP400008047	CC	CNL	-	NBS-LRR resistance protein-like protein	-	PGSC0003DMB000001060	27232	32430
GRUR_0408	PGSC0003DMP400004344	CC	N	-	Late blight resistance protein Rpi-blb2	-	PGSC0003DMB000001060	11661	15875
GRUR_0409	PGSC0003DMP400017325	CC	N	-	RGC1 (Fragment)	-	PGSC0003DMB000001123	4	3395
GRUR_0410	PGSC0003DMP400017328	CC	N	-	Resistance protein PSH-RGH6	-	PGSC0003DMB000001123	7577	10872
GRUR_0411	PGSC0003DMP400017331	CC	N	-	NBS-LRR protein	-	PGSC0003DMB000001123	14475	15878
GRUR_0412	PGSC0003DMP400017324	CC	NL	-	NBS-coding resistance gene analog (Fragment)	-	PGSC0003DMB000001123	380	3008
GRUR_0413	PGSC0003DMP400006143	TIR	TNL	TIR	N-like protein	-	PGSC0003DMB000001159	7844	17514
GRUR_0414	PGSC0003DMP400033168	CC	CNL	CC(II)	PREDICTED: hypothetical protein	-	PGSC0003DMB000001291	3840	8178
GRUR_0415	PGSC0003DMP400048785	CC	N	CC(II)	Nucleotide binding site-leucine rich repeat protein (Fragment)	-	PGSC0003DMB000001319	4227	9995
GRUR_0416	PGSC0003DMP400031465	CC	NL	-	RB (Fragment)	-	PGSC0003DMB000001356	1955	4257
GRUR_0417	PGSC0003DMP400019349	CC	NL	CC(II)	Putative uncharacterized protein	-	PGSC0003DMB000001431	2364	6016
GRUR_0418	PGSC0003DMP400006281	CC	CNL	CC(I)	Disease resistance protein RGA2, putative	-	PGSC0003DMB101000020	566510	570279
GRUR_0419	PGSC0003DMP400052327	CC	N	-	HJTR2GH1 protein	-	PGSC0003DMB101000029	58621	59487
GRUR_0420	PGSC0003DMP400037734	CC	NL	CC(I)	Cc-nbs-lrr resistance protein	-	PGSC0003DMB101000042	197474	200812
GRUR_0421	PGSC0003DMP400053061	CC	NL	CC(I)	Disease resistance protein BS2	-	PGSC0003DMB101000051	1554182	1557842
GRUR_0422	PGSC0003DMP400005063	TIR	TNL	TIR	TMV resistance protein, putative	-	PGSC0003DMB101000060	1354914	1359509
GRUR_0423	PGSC0003DMP400018173	CC	NL	-	Tospovirus resistance protein E	-	PGSC0003DMB101000130	855450	857306
GRUR_0424	PGSC0003DMP400032127	CC	NL	CC(I)	Putative late blight resistance protein, identical	-	PGSC0003DMB101000192	402766	407228
GRUR_0425	PGSC0003DMP400032128	CC	NL	CC(I)	Late blight resistance protein, putative	-	PGSC0003DMB101000192	443120	446991
GRUR_0426	PGSC0003DMP400032104	TIR	TNL	TIR	N-like protein	-	PGSC0003DMB101000192	192303	198871
GRUR_0427	PGSC0003DMP400032105	TIR	TNL	TIR	Bacterial spot disease resistance protein 4	-	PGSC0003DMB101000192	215060	221559
GRUR_0428	PGSC0003DMP400030444	CC	CN	CC(II)	JHL06P13.14 protein	-	PGSC0003DMB101000251	802259	805024
GRUR_0429	PGSC0003DMP400005582	CC	NL	CC(I)	Nbs-lrr resistance protein	-	PGSC0003DMB101000377	33807	38168
GRUR_0430	PGSC0003DMP400040271	CC	NL	CC(I)	Rpi protein	-	PGSC0003DMB101000707	13875	21449
GRUR_0431	PGSC0003DMP400032997	CC	N	-	Late blight resistance protein Rpi-blb2	-	PGSC0003DMB102000115	872040	879025
GRUR_0432	PGSC0003DMP400055979	TIR	NL	TIR	Bacterial spot disease resistance protein 4	-	PGSC0003DMB102000130	1399768	1406340
GRUR_0433	PGSC0003DMP400036563	CC	NL	CC(I)	PREDICTED: hypothetical protein	-	PGSC0003DMB102000141	280867	283930
GRUR_0434	PGSC0003DMP400036704	CC	NL	CC(I)	Disease resistance protein, putative	-	PGSC0003DMB102000141	255481	257868
GRUR_0435	PGSC0003DMP400004210	TIR	TNL	TIR	Bacterial spot disease resistance protein 4	-	PGSC0003DMB102000282	732303	736384
