# Supplementary material for: Genome-Wide Identification and Mapping of NBS-Encoding Resistance Genes in Solanum tuberosum Group Phureja
Source: PLoS One. 2012 Apr 6;7(4):e34775. doi: 10.1371/journal.pone.0034775 (PMC3321028; doi:10.1371/journal.pone.0034775)
Supplement: Table S2 — BLAST results of cloned resistance genes against the NBS resistance proteins found in Solanum tuberosum group phureja. (XLS) [file pone.0034775.s007.xls]

## Sheet: Sheet3
Table S2.- BLAST results of cloned resistance genes against the NBS resistance proteins found in Solanum tuberosum group phureja
Gene	PGSC	Group	Gene name	Species	Score	E-value	Length of Match	Similarity	Query Name Total	Donor Species	Disease	Pathogen
GRUR_0096	PGSC0003DMP400051313	CC	Hero	Solanum lycopersicum	4147	0	1300	77%	CAD29729	Solanum pimpinellifolium	Yellow potato cyst nematode	Globodera
GRUR_0161	PGSC0003DMP400044306	CC	R1	Solanum demissum	4434	0	1018	90%	AAL39063	Solanum demissum	Late Blight Tomato	Phytophthora infestans
GRUR_0167	PGSC0003DMP400032105	TIR	Bs4	Solanum lycopersicum	4321	0	1140	81%	AAR21295	Solanum pennellii	Bacterial Spot	Xanthomonas campestris
GRUR_0186	PGSC0003DMP400044254	CC	Rpi-blb2	Solanum bulbocastanum	4775	0	1257	82%	AAZ95005	Solanum bulbocastanum	Late Blight Tomato	Phytophthora infestans
GRUR_0192	PGSC0003DMP400030257	TIR	Gro1.4	Solanum tuberosum	4724	0	1148	84%	AAP44390	Gibberella pulicaris	Late Blight Potato	Phytophthora infestans
GRUR_0216	PGSC0003DMP400029816	CC	Rpi-blb1	Solanum bulbocastanum	3937	0	993	83%	AAP86601	Solanum bulbocastanum	Late Blight Tomato	Phytophthora infestans
GRUR_0244	PGSC0003DMP400032156	TIR	N	Nicotiana glutinosa	3221	0	1162	71%	AAA50763	Nicotiana glutinosa	Tobacco Mosaic Virus	Tobacco mosaic virus
GRUR_0270	PGSC0003DMP400029014.1	CC	Sw-5	Solanum lycopersicum	4410	0	1262	79%	AAG31013	Solanum peruvianum	Tomato Spotted Wilt	Tomato spotted wilt virus
GRUR_0274	PGSC0003DMP400034571	CC	Tm-2a	Solanum lycopersicum	3843	0	863	89%	AAQ10736	Solanum peruvianum	Tobacco Mosaic Virus	Tobacco mosaic virus
GRUR_0347	PGSC0003DMP400032361	CC	R3a	Solanum tuberosum	4924	0	1310	79%	AAW48299	Solanum demissum	Late Blight Tomato	Phytophthora infestans
GRUR_0366	PGSC0003DMP400027484	TIR	RY-1	Solanum tuberosum subsp andigena	3226	0	949	78%	CAC82812	Solanum tuberosum subsp andigena	Potato virus Y	Potato virus Y
GRUR_0390	PGSC0003DMP400013860	CC	Gpa2	Solanum tuberosum	4134	0	906	91%	AAF04603	Solanum tuberosum subsp andigena	Yellow potato cyst nematode	Globodera
GRUR_0393	PGSC0003DMP400013867	CC	Rx2	Solanum acaule	3903	0	902	87%	CAB56299	Solanum tuberosum subsp andigena	Latent Mosaic	Potato virus X
