# Supplementary material for: Genome-Wide Identification and Mapping of NBS-Encoding Resistance Genes in Solanum tuberosum Group Phureja
Source: PLoS One. 2012 Apr 6;7(4):e34775. doi: 10.1371/journal.pone.0034775 (PMC3321028; doi:10.1371/journal.pone.0034775)
Supplement: Table S3 — List of the 190 proteins with homology to resistances proteins (biotic or abiotic) found near NBS-resistance cluster. (XLSX) [file pone.0034775.s008.xlsx]

## Sheet: Hoja1
Table S3.- List of the 190 proteins with homology to resistances proteins (biotic or abiotic) found near NBS-resistance cluster
K	NBS	Code*	Protein in DM	Protein Homology	NBS resistance related	Species	E value	Accession	NBS	Additional domains
1	No	GRURe_0001	PGSC0003DMP400005295	Hypothetical protein		V. vinifera	0	LRRNT_2	LRR_RI superfamily
1	No	GRURe_0002	PGSC0003DMP400004954	Ferroportin		P. trichocarpa	0	XP_002330033.1	MFS_1	FPN1
1	No	GRURe_0003	PGSC0003DMP400005064	Nicotianamine synthase		S. lycopersicum	0	Q9XGI7.1	No	AdoMet_MTases superfamily
1	No	GRURe_0004	PGSC0003DMP400004958	Kelch repeat protein		Ricinus communis	0	XP_002512518.1	No	Kelch motif
1	No	GRURe_0005	PGSC0003DMP400005028	Transcriptor factor		Ricinus communis	0.53	EEF4976	No
1	No	GRURe_0006	PGSC0003DMP400067126	hypothetical protein BRAFLDRAFT_137021 (NB-ARC)		Branchiostoma floridae	1e-30	XP_002600607.1	No
1	No	GRURe_0007	PGSC0003DMP400069223	NB-ARC domain containing protein	yes	S. demissum	4e-14	AAT39932.2	No		115
1	No	GRURe_0008	PGSC0003DMP400005201	Calcineurin B-like interacting protein kinase		S. lycopersicum	0	CAG30526.1	No	NAF - Pkc_like superfamily	STKc_AGC
1	No	GRURe_0009	PGSC0003DMP400005202	Hcr-9 OR3A		V. vinifera	0.0	XP_002263233.1	No	LRR_RI	LRRNT_2
1	No	GRURe_0010	PGSC0003DMP400005204	Hcr-9 OR2A		S. lycopersicum	2e-68	AAD13303.1	No	LRR_RI
1	No	GRURe_0011	PGSC0003DMP400005205	Serine/threonine-protein kinase bril		Ricinus communis	3e-147	XP_002525021.1	No	LRR_RI superfamily
1	No	GRURe_0012	PGSC0003DMP400005208	Hypothetical protein		V. vinifera	0.0	XP_002263233.1	No	LRR_RI superfamily
1	No	GRURe_0013	PGSC0003DMP400005258	NBS-LRR type resistance protein	yes	Beta vulgaris	1.2	ABJ99600.1	No
1	No	GRURe_0014	PGSC0003DMP400005224	dehidration -responsive elemetn binding protein 3		Glycine max	2e-64	ABB36646.1	No	AP2	AP2 superfamily
1	No	GRURe_0015	PGSC0003DMP400005226	Oligouridylate binding protein		Nicotiana plumbaginifolia	0.0	CAB75429.1	No	RRM	RRM superfamily
1	No	GRURe_0016	PGSC0003DMP400005230	Receptor-like protein kinase 3		S. lycopersicum	0.0	AAK28345.1	No	Pkc superfamily	LRR
1	No	GRURe_0017	PGSC0003DMP400012016	Predicted protein		P. trichocarpa	2e-101	XP_002298417.1	No	LRR_RI
1	No	GRURe_0018	PGSC0003DMP400012166	DNA damage inducible protein f		Ricinus communis	0	XP_002532163.1	No	MatE superfamily
1	No	GRURe_0019	PGSC0003DMP400012167	DNA damage inducible protein f		Ricinus communis	0.0	XP_002532163.1	No	MatE superfamily
1	No	GRURe_0020	PGSC0003DMP400012182	XPA-binding protein		Ricinus communis	0	XP_002521433.1	No	TPR
1	No	GRURe_0021	PGSC0003DMP400012069	Stress-associated protein 4		S. pennellii	8e-114	ACM68454.1	No	ZnF_AN1	Zf-A20
1	No	GRURe_0022	PGSC0003DMP400012071	Stress-associated protein 1		S. lycopersicum	3e-117	ABD57310.1	No	ZnF_AN1	Zf-A20
1	No	GRURe_0023	PGSC0003DMP400012189	Leucine rich Repeat family	yes	Cicer arietinum	4e-180	CAE76632.1	No	LRRNT_2 superfamily
1	No	GRURe_0024	PGSC0003DMP400045211	AVRPto-dependent Pto-interacting protein 3		S. lycopersicum	0.0	AAW38935.1	No	STKc_phototropin_like	Pkc_like superfamily
1	No	GRURe_0025	PGSC0003DMP400036269	Tospovirus resistance protein B	yes	S. lycopersicum	3e-63	AAG31014.1	No	DUF3542 superfamily
1	No	GRURe_0026	PGSC0003DMP400031722	Nls-tir-nbs-lrr resistance protein	yes	P. trichocarpa	2e-43	XP_002329489.1	No	TIR	195
1	No	GRURe_0027	PGSC0003DMP400031798	putative leucine rich repeat-type serine/threonine		Daucus carota	0.0	BAD16810.1	No	LRR_RI	497
1	No	GRURe_0028	PGSC0003DMP400039502	Putative disease resistance protein		S. tuberosum	3e-37	AAV31175.1	No
1	No	GRURe_0029	PGSC0003DMP400039486	CMPG1b		S. tuberosum	0.0	ADI46217.1	No	Ring superfamily	U-box domain
1	No	GRURe_0030	PGSC0003DMP400005210	AP2/ERF domain-containing transcription factor		P. trichocarpa	1e-53	XP_002324652.1	No	AP2	AP2 superfamily
1	No	GRURe_0031	PGSC0003DMP400005212	Hypothetical protein		V. vinifera	9e-145	XP_002285199.1	No	SPX superfamily
1	No	GRURe_0032	PGSC0003DMP400011122	NtPRp27-like protein		S. tuberosum	2e-167	AAO22065.1	No	BSP superfamily
2	No	GRURe_0033	PGSC0003DMP400060707	NB-ARC domain containing protein	yes	S. demissum	4e-22	AAT39932.2	No
3	No	GRURe_0034	PGSC0003DMP400042116	Hero resistance protein	yes	S. lycopersicum	4e-122	CAD29728.1	No
4	No	GRURe_0035	PGSC0003DMP400005333	Disease resistance protein BS2	yes	Capsicum chacoense	2e-27	AAF09256.1	No	LRR_RI
4	No	GRURe_0036	PGSC0003DMP400064544	NB-ARC domain containing protein	yes	S. demissum	8e-22	AAT39932.2	No
4	No	GRURe_0037	PGSC0003DMP400040835	Disease resistance protein BS2	yes	Capsicum chacoense	1e-38	AAF09256.1	No
4	No	GRURe_0038	PGSC0003DMP400066701	NB-ARC domain containing protein	yes	S. demissum	2e-37	AAT39932.2	No
4	No	GRURe_0039	PGSC0003DMP400040900	hypothetical protein		V. vinifera	3e-109	XP_002270207.1	No	Pkc superfamily
4	No	GRURe_0040	PGSC0003DMP400047434	Leucine-rich repeat transmembrane protein kinase	yes	A. thaliana	0.0	NP_181713.1	No	Pkc_like superfamily
4	No	GRURe_0041	PGSC0003DMP400051306	Oligouridylate binding protein	yes	S. tuberosum	7e-30	AAV31174.1	No
4	No	GRURe_0042	PGSC0003DMP400051312	Hero resistance protein	yes	S. lycopersicum	8e-74	CAD29729.1	No
4	No	GRURe_0043	PGSC0003DMP400018754	HJTR2GH1 protein	yes	S. hjertingii	3e-67	ADL59399.1	No
4	No	GRURe_0044	PGSC0003DMP400020464	late blight resistance protein, putative	yes	S. demissum	7e-18	AAT38795.1	No
4	No	GRURe_0045	PGSC0003DMP400020399	HJTR2GH1 protein	yes	S. hjertingii	2e-49	ADL59399.1	No
4	No	GRURe_0046	PGSC0003DMP400020397	R2 late blight resistance protein	yes	S. demissum	1e-51	ACU65456.1	No	Glyco_hydro_9	TIM_phosphate_
4	No	GRURe_0047	PGSC0003DMP400011556	conserved hypothetical protein		Ricinus communis	5e-79	XP_002518141.1	No	DUF247
4	No	GRURe_0048	PGSC0003DMP400062508	late blight resistance protein, putative	yes	S. demissum	7e-07	AAT38787.1	No
4	No	GRURe_0049	PGSC0003DMP400013250	NRC1	yes	S. lycopersicum	0.013	ABC26878.1	No
4	No	GRURe_0050	PGSC0003DMP400040897	hypothetical protein		V. vinifera	0.0	XP_002270207.1	No	LRRNT	LRR_RI
4	No	GRURe_0051	PGSC0003DMP400051323	Avr9/Cf-9 rapidly elicited protein 74	yes	Nicotiana tabacum	0.0	AAP03884.1	No	Ring superfamily
5	No	GRURe_0052	PGSC0003DMP400005111	NAC domain protein NAC2		S. tuberosum	4e-143	ABK96797.1	NAM	NAM superfamily	284
5	No	GRURe_0053	PGSC0003DMP400046649	LescPth4		S. lycopersicum	3e-177	AAF76309.1	No	Pkc_like superfamily	STYKc
5	No	GRURe_0054	PGSC0003DMP400059564	Pto-like		S. nigrum	1e-167	AAL17825.1	No	Pkc_like superfamily
5	No	GRURe_0055	PGSC0003DMP400023870	Pto disease resistance protein		S. peruvianum	2e-44	AAZ15366.1	No	Pkc_like superfamily
5	No	GRURe_0056	PGSC0003DMP400023866	Pto-like serime/threonine kinase		Capsicum chinense	0.0	AAQ82660.1	No	Pkinase	Pkc_like superfamily
5	No	GRURe_0057	PGSC0003DMP400023922	Prf	yes	S. lycopersicum	8e-40	AAF76312.1	No
5	No	GRURe_0058	PGSC0003DMP400023920	Prf	yes	S. pimpinellifolium	1e-24	AAF76308.1	No
5	No	GRURe_0059	PGSC0003DMP400023854	leucine rich Repeat receptor-like kinase	yes	Ipomoea batatas	0.0	BAD18102.1	No	LRRNT_2 superfamily	Pkc_like superfamily
5	No	GRURe_0060	PGSC0003DMP400001564	Serine-threonine protein kinase		Ricinus communis	e-148	XP_002524387.1	No	LRR_RI
5	No	GRURe_0061	PGSC0003DMP400001546	leucine rich Repeat protein-related		V. vinifera	0.0	XP_002281668.1	NO	Malectin superfamily	+ LRR
5	No	GRURe_0062	PGSC0003DMP400059437	R1	yes	S. tuberosum	2e-17	AAU95631.1	No
5	No	GRURe_0063	PGSC0003DMP400006057	protein unknown function		S. tuberosum	0.0	ABO92996.1	No	DUF383	DUF384
5	No	GRURe_0064	PGSC0003DMP400006049	hypothetical protein SDM1_27t00022		S. tuberosum	0.0	ABO93017.1	No	DUF616 superfamily
5	No	GRURe_0065	PGSC0003DMP400039964	hypothetical protein SDM1_27t00022		S. demissum	0.0	AAT39290.1	No	DUF784 x2
5	No	GRURe_0066	PGSC0003DMP400023871	Predicted protein		P. trichocarpa	2e-107	XP_002317405.1	No	Pkc superfamily	LRR
5	No	GRURe_0067	PGSC0003DMP400039950	Leucine rich Repeat family	yes	S. demissum	0.0	AAT40539.2	No	LRRN	LRR_RI
6	No	GRURe_0068	PGSC0003DMP400009177	Hero resistance protein 2 homologue	yes	S. lycopersicum	8e-20	CAD29726.1	No
6	No	GRURe_0069	PGSC0003DMP400068461	Tospovirus resistance protein A	yes	S. lycopersicum	6e-13	AAG31013.1	No
6	No	GRURe_0070	PGSC0003DMP400065856	disease resistance gene homolog Mi-copy2	yes	S. lycopersicum	2e-22	AAC32252.1	no
6	No	GRURe_0071	PGSC0003DMP400055940	Tospovirus resistance protein E	yes	S. lycopersicum	2e-39	AAG31017.1	No
6	No	GRURe_0072	PGSC0003DMP400055905	Tospovirus resistance protein E	yes	S. lycopersicum	1e-39	AAG31017.1	No
6	No	GRURe_0073	PGSC0003DMP400055938	tospovirus resistance protein C	yes	S. lycopersicum	9e-17	AAG31015.1	No
8	No	GRURe_0074	PGSC0003DMP400032932	cc-nbs-lrr resistance protein	yes	P. trichocarpa	1e-47	XP_002336027.1	No
8	No	GRURe_0075	PGSC0003DMP400032933	Phosphoprotein phosphatase		Ricinus communis	2e-18	XP_002512305.1	No
8	No	GRURe_0076	PGSC0003DMP400032934	Disease resistance protein RPS2	yes	Ricinus communis	1e-05	XP_002531643.1	No
8	No	GRURe_0077	PGSC0003DMP400032929	cc-nbs-lrr resistance protein	yes	P. trichocarpa	3e-06	XP_002332999.1	No
8	No	GRURe_0078	PGSC0003DMP400016425	blight resistance protein T118	yes	S. tarijense	3e-145	AAR29076.1	No	PLN03210, Resistant to P. syringae
8	No	GRURe_0079	PGSC0003DMP400016426	truncated RB	yes	S. verrucosum	2e-91	ABO28721.1	No
8	No	GRURe_0080	PGSC0003DMP400029819	Blight resistance protein T118 (Fragment)	yes	S. tarijense	5e-83	AAR29076.1	No
8	No	GRURe_0081	PGSC0003DMP400029824	Putative disease resistance protein RGA1	yes	S. bulbocastanum	4e-107	Q7XA42.2	No	LRR
8	No	GRURe_0082	PGSC0003DMP400029825	Late blight resistance protein	yes	S. demissum	6e-17	AAT38789.1	No
8	No	GRURe_0083	PGSC0003DMP400051561	NBS-LRR resistance protein	yes	S. bulbocastanum	7e-87	ACI16480.1	No
8	No	GRURe_0084	PGSC0003DMP400051525	Blight resistance protein SH10 (Fragment)	yes	S. tuberosum	2e-56	AAR29074.1	No
9	No	GRURe_0085	PGSC0003DMP400006760	NB-ARC domain containing protein	yes	S. demissum	1e-13	AAT39932.2	No
9	No	GRURe_0086	PGSC0003DMP400006847	TIR-NBS-LRR disease resistance-like protein	yes	Arachis hypogaega	1e-17	AEL30371.1	No
9	No	GRURe_0087	PGSC0003DMP400035764	predicted protein	yes	P. trichocarpa	3e-46	XP_002332940.1	No	TIR
9	No	GRURe_0088	PGSC0003DMP400035782	Late blight resistance protein	yes	S. demissum	6e-78	AAT39951.2	No	NB-ARC	P-lopp NTPase
9	No	GRURe_0089	PGSC0003DMP400042155	Late blight resistance protein	yes	S. venturii	7e-111	ACJ66596.1	No
9	No	GRURe_0090	PGSC0003DMP400045908	Tir-nbs-lrr resistance protein (Fragment)	yes	P. trichocarpa	4e-34	XP_002325741.1	No	TIR
9	No	GRURe_0091	PGSC0003DMP400045904	Tir-nbs-lrr resistance protein (Fragment)	yes	P. trichocarpa	2e-16	ABF81465.1	No	LRR
9	No	GRURe_0092	PGSC0003DMP400045878	salt tolerance protein 5-like		S. tuberosum	4e-76	ABB16978.1	No	p23_NUDC_like	Alpha-crystallin domain
9	No	GRURe_0093	PGSC0003DMP400021090	Tospovirus resistance protein B	yes	S. lycopersicum	1e-29	AAG31014.1	No
9	No	GRURe_0094	PGSC0003DMP400021086	tospovirus resistance protein A	yes	S. lycopersicum	0	AAG31013.1	No
9	No	GRURe_0095	PGSC0003DMP400011635	Tospovirus resistance protein B	yes	S. lycopersicum	5e-92	AAG31014.1	No
9	No	GRURe_0096	PGSC0003DMP400011620	tospovirus resistance protein A	yes	S. lycopersicum	5e-151	AAG31013.1	No
9	No	GRURe_0097	PGSC0003DMP400011623	tospovirus resistance protein A	yes	S. lycopersicum	6e-136	AAG31013.1	No
9	No	GRURe_0098	PGSC0003DMP400011614	tospovirus resistance protein C	yes	S. lycopersicum	2e-164	AAG31015.1	No
10	No	GRURe_0099	PGSC0003DMP400019631	Predicted protein	yes	P. trichocarpa	9e-11	XP_002332958.1	No	PLN03210, Resistant to P. syringae
10	No	GRURe_0100	PGSC0003DMP400019630	NBS-LRR resistance protein	yes	P. trichocarpa	9e-22	XP_002336466.1	No
11	No	GRURe_0101	PGSC0003DMP400056738	PREDICTED: hypothetical protein	yes	V. vinifera	2e-20	XP_002273047.1	No	PLN03210, Resistant to P. syringae
11	No	GRURe_0102	PGSC0003DMP400032359	Disease resistance protein R3a-like protein	yes	S. demissum	0.0	ABV29178.1	No	PLN03210, Resistant to P. syringae
11	No	GRURe_0103	PGSC0003DMP400032364	Putative disease resistance protein I2C-5, identical	yes	S. demissum	0	AAU90299.1	No	PLN03210, Resistant to P. syringae
11	No	GRURe_0104	PGSC0003DMP400032635	Disease resistance protein I2C-5	yes	S. demissum	1e-29	ABV29172.1	No
11	No	GRURe_0105	PGSC0003DMP400032636	potato resistance-like protein I2GA-SH23-3	yes	S. tuberosum	8e-38	AAW48301.1	No
11	No	GRURe_0106	PGSC0003DMP400032637	Putative disease resistance protein I2C-5, identical	yes	S. demissum	0.0	AAU90299.1	No	PLN03210, Resistant to P. syringae
11	No	GRURe_0107	PGSC0003DMP400032588	Putative disease resistance protein I2C-5, identical	yes	S. demissum	0.0	ABV29167.1	No
11	No	GRURe_0108	PGSC0003DMP400063565	NB-ARC domain containing protein	yes	S. demissum	6e-15	AAT38789.1	No
11	No	GRURe_0109	PGSC0003DMP400032592	utative late blight resistance protein	yes	S. stoloniferum	6e-122	ACI31208.1	No	type III secretion protein GogB
11	No	GRURe_0110	PGSC0003DMP400032593	Putative disease resistance protein I2C-5, identical	yes	S. demissum	3e-95	AAU90299.1	No
11	No	GRURe_0111	PGSC0003DMP400047615	Rar1 protein		S. demissum	2e-91	AAT40496.2	No	CHORD
11	No	GRURe_0112	PGSC0003DMP400047678	Plant disease resistant protein, putative	yes	S. demissum	0.0	AAT40545.2	No	PLN03210, Resistant to P. syringae
11	No	GRURe_0113	PGSC0003DMP400052646	CC-NBS-LRR protein	yes	S. tuberosum	0.0	ABR29787.1	No	PLN03210, Resistant to P. syringae
11	No	GRURe_0114	PGSC0003DMP400052645	CC-NBS-LRR protein	yes	S. tuberosum	0.0	ABR29787.1	No	PLN03210, Resistant to P. syringae
11	No	GRURe_0115	PGSC0003DMP400052640	CC-NBS-LRR protein	yes	S. tuberosum	0.0	ABR29792.1	No	PLN03210, Resistant to P. syringae
11	No	GRURe_0116	PGSC0003DMP400023555	Unamed protein product		V. vinifera	2e-68	CBI27434.3	No	Fbox and BCRT
11	No	GRURe_0117	PGSC0003DMP400067444	NBS-LRR protein	yes	P. trichocarpa	4.2	XP_002329301.1	No
11	No	GRURe_0118	PGSC0003DMP400029663	N-like protein	yes	Nicotiana tabacum	1e-42	BAF95888.1	No
11	No	GRURe_0119	PGSC0003DMP400029676	TMV resistance protein N	yes	S. demissum	2e-90	AAW28561.2	No	TIR
11	No	GRURe_0120	PGSC0003DMP400029684	TMV resistance protein N	yes	S. demissum	2e-74	AAW28561.2	No	TIR	PLN03210, Resistant to P. syringae
11	No	GRURe_0121	PGSC0003DMP400027450	Predicted protein		P. trichocarpa	0.0	XP_002305880.1	No	Pkc superfamily – LRRNT2	PLN03210, Resistant to P. syringae
11	No	GRURe_0122	PGSC0003DMP400027490	N-like protein	yes	Nicotiana tabacum	1e-122	BAF95888.1	No	PLN03210, Resistant to P. syringae
11	No	GRURe_0123	PGSC0003DMP400027486	N-like protein	yes	Nicotiana tabacum	8e-91	BAF95888.1	No	PLN03210, Resistant to P. syringae	LRR
11	No	GRURe_0124	PGSC0003DMP400003562	Disease resistance protein BS2	yes	Capsicum chacoense	3e-128	AAF09256.1	No	NB-ARC	P-lopp NTPase
11	No	GRURe_0125	PGSC0003DMP400065707	Putative disease resistance protein	yes	S. demissum	5e-36	AAT40487.1	No	LRR
11	No	GRURe_0126	PGSC0003DMP400062326	Dehydration-responsive element-binding protein 1B		S. demissum	8e-102	AAT39973.1	No	AP2
11	No	GRURe_0127	PGSC0003DMP400029683	Leucine-rich repeat family protein	yes	S. demissum	2e-128	ABI34381.1	No	AMN1	LRR
11	No	GRURe_0128	PGSC0003DMP400003556	Disease resistance protein BS2	yes	Capsicum chacoense	2e-137	AAF09256.1	No	NB-ARC	P-lopp NTPase
12	No	GRURe_0129	PGSC0003DMP400024515	Hcr2-0B		S. lycopersicum	0.0	AAC78593.1	No	LRR_RI
-	No	GRURe_0130	PGSC0003DMP400034404	Disease resistance protein rga3	yes	S. bulbocastanum	2e-113	AAP45181.2	No
-	No	GRURe_0131	PGSC0003DMP400034405	NBS-LRR protein	yes	S. bulbocastanum	6e-65	ACI16480.1	No	Pkc superfamily	PLN03210, Resistant to P. syringae
-	No	GRURe_0132	PGSC0003DMP400034395	blight resistance protein rGA3	yes	S. bulbocastum	5e-96	AAP45181.2	No	PLN03210, Resistant to P. syringae
-	No	GRURe_0133	PGSC0003DMP400038066	disease resistance protein rgA3	yes	S. bulbocastum	2e-54	AAP45181.2	No
-	No	GRURe_0134	PGSC0003DMP400038074	Serine-threonine protein kinase	yes	Ricinus communis	5e-10	XP_002530297.1	No	LRR
-	No	GRURe_0135	PGSC0003DMP400006140	RB (Fragment)	yes	S. verrucosum	5e-38	ABO28718.1	No
-	No	GRURe_0136	PGSC0003DMP400029832	Blight resistance protein	yes	Capsicum annum	1e-45	ADB43255.1	No
-	No	GRURe_0137	PGSC0003DMP400029838	NBS-LRR protein	yes	S. bulbocastum	0	ACI16480.1	No	PLN03210, Resistant to P. syringae
-	No	GRURe_0138	PGSC0003DMP400021118	SNKR2GH5 protein	yes	S. schenckii	6e-169	ADL59406.1	No	LRR_receptor like protein kinase
-	No	GRURe_0139	PGSC0003DMP400019237	Disease resistance protein RPS2	yes	Ricinus communis	3e-20	XP_002531643.1	No
-	No	GRURe_0140	PGSC0003DMP400019233	CC-NBS-LRR protein	yes	P. trichocarpa	2e-06	XP_002332949.1	No
-	No	GRURe_0141	PGSC0003DMP400019326	predicted protein	yes	P. trichocarpa	2e-18	XP_002332958.1	No	PLN03210, Resistant to P. syringae
-	No	GRURe_0142	PGSC0003DMP400019329	CC-NBS-LRR protein	yes	P. trichocarpa	5e-36	XP_001774433.1	No	PLN03210, Resistant to P. syringae
-	No	GRURe_0143	PGSC0003DMP400019328	Cc-nbs-lrr resistance protein	yes	P. trichocarpa	3e-117	XP_002333623.1	No	PLN03210, Resistant to P. syringae	LRR
-	No	GRURe_0144	PGSC0003DMP400019335	CC-NBS-LRR protein	yes	P. trichocarpa	1e-33	XP_001774433.1	No	PLN03210, Resistant to P. syringae
-	No	GRURe_0145	PGSC0003DMP400040251	SNKR2GH6 protein	yes	S. schenckii	3e-140	ADL59407.1	No
-	No	GRURe_0146	PGSC0003DMP400055946	N-like protein	yes	Nicotiana tabacum	6e-93	BAF95889.1	No	Tir
-	No	GRURe_0147	PGSC0003DMP400036501	NBS-LRR resistance protein	yes	S. bulbocastum	2e-53	ACI16480.1	No	DUF247
-	No	GRURe_0148	PGSC0003DMP400036504	NBS-LRR resistance protein	yes	S. bulbocastum	0.0	ACI16480.1	No	PLN03210, Resistant to P. syringae
-	No	GRURe_0149	PGSC0003DMP400029871	Putative disease resistance protein	yes	S. tuberosum	5e-23	AAV31175.1	No
-	No	GRURe_0150	PGSC0003DMP400029873	Hypothetical protein	yes	V. vinifera	3e-22	XP_002269653.1	No
-	No	GRURe_0151	PGSC0003DMP400029867	NRC1	yes	S. lycopersicum	8e-18	ABC26878.1	No	bifunctional acetyl-CoA decarbonylase/synthase complex subunit alpha/beta
-	No	GRURe_0152	PGSC0003DMP400029869	Putative disease resistance protein	yes	S. tuberosum	1e-50	AAV31174.1	No
-	No	GRURe_0153	PGSC0003DMP400004345	NBS-LRR root-knot nematode resistance protein	yes	Capsicum annum	1e-13	ACI43068.1	No	No domains	No superfamily
-	No	GRURe_0154	PGSC0003DMP400017332	NRC1	yes	S. lycopersicum	1e-37	AAV31175.1	No
-	No	GRURe_0155	PGSC0003DMP400062074	NBS-LRR resistance protein	yes	S. bulbocastum	3e-47	ACI16480.1	No
-	No	GRURe_0156	PGSC0003DMP400068684	CC-NBS-LRR protein	yes	P. trichocarpa	9e-12	XP_002332949.1	No
-	No	GRURe_0157	PGSC0003DMP400006137	NBS-LRR protein	yes	S. bulbocastum	2e-33	ACI16480.1	No		82
4	Yes	GRURe_0158	PGSC0003DMP400040920	Resistance protein PSH-RGH6	yes	S. tuberosum	2e-60	ABY61745.1	Yes	NB-ARC	P-lopp NTPase
4	Yes	GRURe_0159	PGSC0003DMP400051396	Hero resistance protein	yes	S. lycopersicum	0.0	CAD29728.1	Yes	NB-ARC	P-lopp NTPase
4	Yes	GRURe_0160	PGSC0003DMP400020410	EDNR2GH7 protein	yes	S. edinense	0.0	ADL59397.1	Yes	NB-ARC	P-lopp NTPase
4	Yes	GRURe_0161	PGSC0003DMP400020404	EDNR2GH4 protein	yes	S. edinense	0.0	ADL59394.1	Yes	NB-ARC	P-lopp NTPase
4	Yes	GRURe_0162	PGSC0003DMP400055642	R2 late blight resistance protein	yes	S. schenckii	4e-68	ADL59404.1	Yes	NB-ARC	P-lopp NTPase
4	Yes	GRURe_0163	PGSC0003DMP400055641	HJTR2GH1 protein	yes	S. hjertingii	2e-26	ADL59399.1	Yes	NB-ARC	P-lopp NTPase
4	Yes	GRURe_0164	PGSC0003DMP400055640	HJTR2GH1 protein	yes	S. hjertingii	1e-83	ADL59399.1	Yes	NB-ARC	P-lopp NTPase
4	Yes	GRURe_0165	PGSC0003DMP400055639	R2 late blight resistance protein	yes	S. schenckii	0.0	ADL59404.1	Yes	NB-ARC	P-lopp NTPase
4	Yes	GRURe_0166	PGSC0003DMP400027826	NBS-coding resistance gene analog	yes	Nicotiana tabacum	3e-55	ACE79411.1	Yes	NB-ARC	P-lopp NTPase
4	Yes	GRURe_0167	PGSC0003DMP400027827	Putative late blight resistance protein	yes	S. demissum	2e-40	AAT38780.1	Yes	NB-ARC	P-lopp NTPase
6	Yes	GRURe_0168	PGSC0003DMP400055937	NBS-coding resistance gene analog	yes	Nicotiana tabacum	6e-74	ACE79512.1	Yes	NB-ARC	P-lopp NTPase
9	Yes	GRURe_0169	PGSC0003DMP400029015	tospovirus resistance protein C	yes	S. lycopersicum	0.0	AAG31015.1	Yes	NB-ARC	P-lopp NTPase
9	Yes	GRURe_0170	PGSC0003DMP400029088	tospovirus resistance protein C	yes	S. lycopersicum	1e-50	AAG31015.1	Yes	NB-ARC	P-lopp NTPase
9	Yes	GRURe_0171	PGSC0003DMP400013663	NBS-coding resistance gene analog (Fragment)	yes	Nicotiana tabacum	8e-30	ACF21995.1	Yes	NB-ARC	P-lopp NTPase
9	Yes	GRURe_0172	PGSC0003DMP400011636	Tospovirus resistance protein B	yes	S. lycopersicum	3e-89	AAG31014.1	Yes	NB-ARC	P-lopp NTPase
9	Yes	GRURe_0173	PGSC0003DMP400011615	Tospovirus resistance protein E	yes	S. lycopersicum	0	AAG31017.1	Yes	NB-ARC	P-lopp NTPase
9	Yes	GRURe_0174	PGSC0003DMP400035766	NBS-coding resistance gene analog (Fragment)	yes	Nicotiana tabacum	1e-65	ACF22005.1	Yes	NB-ARC	P-lopp NTPase
10	Yes	GRURe_0175	PGSC0003DMP400014709	Hypothetical protein	yes	V. vinifera	3e-36	CAN82053.1	Yes	NB-ARC	P-lopp NTPase
10	Yes	GRURe_0176	PGSC0003DMP400019641	Leucine-rich repeat containgin protein	yes	Ricinus communis	2e-33	XP_002525457.1	Yes	NB-ARC	P-lopp NTPase
10	Yes	GRURe_0177	PGSC0003DMP400019636	CC-NBS-LRR protein	yes	P. trichocarpa	4e-126	XP_002332553.1	Yes	NB-ARC	LRR
11	Yes	GRURe_0178	PGSC0003DMP400032355	Disease resistance protein R3a-like protein	yes	S. demissum	0.0	ABV29179.1	Yes	NB-ARC	PLN03210, Resistant to P. syringae
11	Yes	GRURe_0179	PGSC0003DMP400032357	Disease resistance protein R3a-like protein	yes	S. demissum	0.0	ABV29179.1	Yes	NB-ARC	PLN03210, Resistant to P. syringae
11	Yes	GRURe_0180	PGSC0003DMP400005428	Potato resistance-like protein I2GA-SH23-1	yes	S. tuberosum	2e-83	AAW48300.1	Yes	NB-ARC	P-lopp NTPase
11	Yes	GRURe_0181	PGSC0003DMP400047598	CC-NBS-LRR protein	yes	S. tuberosum	1e-152	ABR29793.1	Yes	NB-ARC	P-lopp NTPase
11	Yes	GRURe_0182	PGSC0003DMP400029670	NL27	yes	S. tuberosum	2e-114	CAA08798.1	Yes	NB-ARC	P-lopp NTPase
12	Yes	GRURe_0183	PGSC0003DMP400013863	Disease resistance protein Gpa2	yes	S. tuberosum	0.0	AAF04603.1	Yes	NB-ARC
12	Yes	GRURe_0184	PGSC0003DMP400007655	NBS-coding resistance gene analog	yes	Nicotiana tabacum	7e-94	ACE79422.1	Yes	NB-ARC	P-lopp NTPase
-	Yes	GRURe_0185	PGSC0003DMP400034399	NBS-LRR protein	yes	S. bulbocastanum	0.0	ACI16480.1	Yes	NB-ARC	LRR
-	Yes	GRURe_0186	PGSC0003DMP400013462	blight resistance protein RGA1	yes	Capsicum annum	5e-142	ACV53507.1	Yes	NB-ARC	P-lopp NTPase
-	Yes	GRURe_0187	PGSC0003DMP400031460	NBS-coding resistance gene analog	yes	Nicotiana tabacum	3e-75	ACE79503.1	Yes	NB-ARC	P-lopp NTPase
-	Yes	GRURe_0188	PGSC0003DMP400055944	NL25	yes	S. tuberosum	7e-91	CAA08797.1	Yes	NB-ARC	P-lopp NTPase
-	Yes	GRURe_0189	PGSC0003DMP400055942	NL25	yes	S. tuberosum	1e-91	CAA08797.1	Yes	NB-ARC	P-lopp NTPase
-	Yes	GRURe_0190	PGSC0003DMP400029874	NBS-coding resistance gene analog	yes	Nicotiana tabacum	5e-83	ACE79411.1	Yes	NB-ARC	P-lopp NTPase

## Sheet: Hoja2
1	No	GRURe_0007
1	No	GRURe_0013
1	No	GRURe_0023
1	No	GRURe_0025
1	No	GRURe_0026
2	No	GRURe_0033
3	No	GRURe_0034
4	No	GRURe_0035
4	No	GRURe_0036
4	No	GRURe_0037
4	No	GRURe_0038
4	No	GRURe_0040
4	No	GRURe_0041
4	No	GRURe_0042
4	No	GRURe_0043
4	No	GRURe_0044
4	No	GRURe_0045
4	No	GRURe_0046
4	No	GRURe_0048
4	No	GRURe_0049
4	No	GRURe_0051
5	No	GRURe_0057
5	No	GRURe_0058
5	No	GRURe_0059
5	No	GRURe_0062
5	No	GRURe_0067
6	No	GRURe_0068
6	No	GRURe_0069
6	No	GRURe_0070
6	No	GRURe_0071
6	No	GRURe_0072
6	No	GRURe_0073
8	No	GRURe_0074
8	No	GRURe_0076
8	No	GRURe_0077
8	No	GRURe_0078
8	No	GRURe_0079
8	No	GRURe_0080
8	No	GRURe_0081
8	No	GRURe_0082
8	No	GRURe_0083
8	No	GRURe_0084
9	No	GRURe_0085
9	No	GRURe_0086
9	No	GRURe_0087
9	No	GRURe_0088
9	No	GRURe_0089
9	No	GRURe_0090
9	No	GRURe_0091
9	No	GRURe_0093
9	No	GRURe_0094
9	No	GRURe_0095
9	No	GRURe_0096
9	No	GRURe_0097
9	No	GRURe_0098
10	No	GRURe_0099
10	No	GRURe_0100
11	No	GRURe_0101
11	No	GRURe_0102
11	No	GRURe_0103
11	No	GRURe_0104
11	No	GRURe_0105
11	No	GRURe_0106
11	No	GRURe_0107
11	No	GRURe_0108
11	No	GRURe_0109
11	No	GRURe_0110
11	No	GRURe_0112
11	No	GRURe_0113
11	No	GRURe_0114
11	No	GRURe_0115
11	No	GRURe_0117
11	No	GRURe_0118
11	No	GRURe_0119
11	No	GRURe_0120
11	No	GRURe_0122
11	No	GRURe_0123
11	No	GRURe_0124
11	No	GRURe_0125
11	No	GRURe_0127
11	No	GRURe_0128
4	Yes	GRURe_0158
4	Yes	GRURe_0159
4	Yes	GRURe_0160
4	Yes	GRURe_0161
4	Yes	GRURe_0162
4	Yes	GRURe_0163
4	Yes	GRURe_0164
4	Yes	GRURe_0165
4	Yes	GRURe_0166
4	Yes	GRURe_0167
6	Yes	GRURe_0168
9	Yes	GRURe_0169
9	Yes	GRURe_0170
9	Yes	GRURe_0171
9	Yes	GRURe_0172
9	Yes	GRURe_0173
9	Yes	GRURe_0174
10	Yes	GRURe_0175
10	Yes	GRURe_0176
10	Yes	GRURe_0177
11	Yes	GRURe_0178
11	Yes	GRURe_0179
11	Yes	GRURe_0180
11	Yes	GRURe_0181
11	Yes	GRURe_0182
12	Yes	GRURe_0183
12	Yes	GRURe_0184
-	Yes	GRURe_0185
-	Yes	GRURe_0186
-	Yes	GRURe_0187
-	Yes	GRURe_0188
-	Yes	GRURe_0189			108
-	Yes	GRURe_0190
-	No	GRURe_0130
-	No	GRURe_0131
-	No	GRURe_0132
-	No	GRURe_0133
-	No	GRURe_0134
-	No	GRURe_0135
-	No	GRURe_0136
-	No	GRURe_0137
-	No	GRURe_0138
-	No	GRURe_0139
-	No	GRURe_0140
-	No	GRURe_0141
-	No	GRURe_0142
-	No	GRURe_0143
-	No	GRURe_0144
-	No	GRURe_0145
-	No	GRURe_0146
-	No	GRURe_0147
-	No	GRURe_0148
-	No	GRURe_0149
-	No	GRURe_0150
-	No	GRURe_0151
-	No	GRURe_0152
-	No	GRURe_0153
-	No	GRURe_0154
-	No	GRURe_0155
-	No	GRURe_0156
-	No	GRURe_0157
