# Supplementary material for: Genome-Wide Identification and Mapping of NBS-Encoding Resistance Genes in Solanum tuberosum Group Phureja
Source: PLoS One. 2012 Apr 6;7(4):e34775. doi: 10.1371/journal.pone.0034775 (PMC3321028; doi:10.1371/journal.pone.0034775)
Supplement: Table S4 — List of Reference R genes included in the phylogenetic tree. (XLS) [file pone.0034775.s009.xls]

## Sheet: Sheet1
B	late blight resistance protein Rpi-blb2 [Solanum bulbocastanum]
A	bacterial spot disease resistance protein 4 [Solanum lycopersicum]
A	CC-NBS-LRR [Helianthus annuus]
A	CC-NBS-LRR Pi36 [Oryza sativa Indica Group]
A	CC-NBS-LRR resistance protein MLA13 [Hordeum vulgare]
A	cyst nematode resistance gene candidate-like protein [Aegilops tauschii]
A	go35 NBS-LRR [Aegilops tauschii]
A	hero resistance protein [Solanum lycopersicum]
A	L6 [Linum usitatissimum]
A	MLA1 [Hordeum chilense]
A	MLA10 [Hordeum vulgare]
A	MLA12 [Hordeum vulgare subsp. vulgare]
A	MLA6 protein [Hordeum vulgare subsp. vulgare]
C	N [Nicotiana glutinosa]
D	NB-LRR type disease resistance protein Rps1-k-1 [Glycine max]
E	NB-LRR type disease resistance protein Rps1-k-2 [Glycine max]
G	NBS-LRR disease resistance protein [Oryza sativa Indica Group]
G	NBS-LRR protein [Solanum acaule]
H	NBS-LRR type R protein, Nbs4-Pi [Oryza sativa Indica Group]
H	nematode resistance protein [Solanum tuberosum]
H	pi-ta protein [Oryza sativa Japonica Group]
H	Pib [Oryza sativa Japonica Group]
H	Piz-t [Oryza sativa Japonica Group]
L	potato late blight resistance protein R3a [Solanum tuberosum]
L	powdery mildew resistance protein PM3b [Triticum aestivum]
L	Prf [Solanum pimpinellifolium]
L	putative disease resistant protein RGA2 [Solanum bulbocastanum]
L	R-protein [Arabidopsis thaliana]
L	resistance gene-like [Solanum tuberosum subsp. andigena]
L	resistance protein candidate RGC2B [Lactuca sativa]
O	resistance protein LR10 [Triticum aestivum]
O	root-knot nematode resistance protein [Solanum lycopersicum]
O	RPM1 (RESISTANCE TO P. SYRINGAE PV MACULICOLA 1); nucleotide binding / protein binding [Arabidopsis thaliana]
O	RPP1 (recognition of peronospora parasitica 1); LRR domain binding [Arabidopsis thaliana]
O	RPP13 (RECOGNITION OF PERONOSPORA PARASITICA 13); ATP binding [Arabidopsis thaliana]
O	RPP4 (recognition of peronospora parasitica 4); LRR domain binding [Arabidopsis thaliana]
P	RPP5 (RECOGNITION OF PERONOSPORA PARASITICA 5); nucleotide binding [Arabidopsis thaliana]
T	RPP8 (RECOGNITION OF PERONOSPORA PARASITICA 8); nucleotide binding [Arabidopsis thaliana]
T	RPS2 (RESISTANT TO P. SYRINGAE 2); protein binding [Arabidopsis thaliana]
T	RPS4 (RESISTANT TO P. SYRINGAE 4); receptor [Arabidopsis thaliana]
	RPS5 (RESISTANT TO P. SYRINGAE 5); nucleotide binding [Arabidopsis thaliana]
	rust resistance protein M [Linum usitatissimum]
	Rx protein [Solanum tuberosum]
	TIR-NBS-LRR [Arabidopsis thaliana]
	Tm-2 ToMV resistance protein [Solanum lycopersicum]
	Tm-2^2 ToMV resistance protein [Solanum lycopersicum]
	tospovirus resistance protein A [Solanum lycopersicum]
	XA1 [Oryza sativa (indica cultivar-group)]
	AF447489_1 late blight resistance protein [Solanum demissum]
	disease resistance protein BS2 [Capsicum chacoense]
	disease resistance protein Gpa2 [Solanum tuberosum]
	disease resistance protein I2 [Solanum lycopersicum]
T	resistance-like protein P2-A [Linum usitatissimum]
T	rust resistance protein [Zea mays]
	viral resistance protein [Arabidopsis thaliana]

## Sheet: Sheet2
Table S4.- List of Reference R genes included in the phylogenetic tree
Gene	Organism
late blight resistance protein Rpi-blb2	Solanum bulbocastanum
bacterial spot disease resistance protein 4	Solanum lycopersicum
CC-NBS-LRR	Helianthus annuus
CC-NBS-LRR Pi36	Oryza sativa Indica Group
CC-NBS-LRR resistance protein MLA13	Hordeum vulgare
cyst nematode resistance gene candidate-like protein	Aegilops tauschii
go35 NBS-LRR	Aegilops tauschii
hero resistance protein	Solanum lycopersicum
L6	Linum usitatissimum
MLA1	Hordeum chilense
MLA10	Hordeum vulgare
MLA12	Hordeum vulgare subsp. vulgare
MLA6 protein	Hordeum vulgare subsp. vulgare
N	Nicotiana glutinosa
NB-LRR type disease resistance protein Rps1-k-1	Glycine max
NB-LRR type disease resistance protein Rps1-k-2	Glycine max
NBS-LRR disease resistance protein	Oryza sativa Indica Group
NBS-LRR protein	Solanum acaule
NBS-LRR type R protein, Nbs4-Pi	Oryza sativa Indica Group
nematode resistance protein	Solanum tuberosum
pi-ta protein	Oryza sativa Japonica Group
Pib	Oryza sativa Japonica Group
Piz-t	Oryza sativa Japonica Group
potato late blight resistance protein R3a	Solanum tuberosum
powdery mildew resistance protein PM3b	Triticum aestivum
Prf	Solanum pimpinellifolium
putative disease resistant protein RGA2	Solanum bulbocastanum
R-protein	Arabidopsis thaliana
resistance gene-like	Solanum tuberosum subsp. andigena
resistance protein candidate RGC2B	Lactuca sativa
resistance protein LR10	Triticum aestivum
root-knot nematode resistance protein	Solanum lycopersicum
RPM1 (RESISTANCE TO P. SYRINGAE PV MACULICOLA 1)	Arabidopsis thaliana
RPP1 (recognition of peronospora parasitica 1); LRR domain binding	Arabidopsis thaliana
RPP13 (RECOGNITION OF PERONOSPORA PARASITICA 13); ATP binding	Arabidopsis thaliana
RPP4 (recognition of peronospora parasitica 4); LRR domain binding	Arabidopsis thaliana
RPP5 (RECOGNITION OF PERONOSPORA PARASITICA 5); nucleotide binding	Arabidopsis thaliana
RPP8 (RECOGNITION OF PERONOSPORA PARASITICA 8); nucleotide binding	Arabidopsis thaliana
RPS2 (RESISTANT TO P. SYRINGAE 2); protein binding	Arabidopsis thaliana
RPS4 (RESISTANT TO P. SYRINGAE 4); receptor	Arabidopsis thaliana
RPS5 (RESISTANT TO P. SYRINGAE 5); nucleotide binding	Arabidopsis thaliana
rust resistance protein M	Linum usitatissimum
Rx protein	Solanum tuberosum
TIR-NBS-LRR	Arabidopsis thaliana
Tm-2 ToMV resistance protein	Solanum lycopersicum
Tm-2^2 ToMV resistance protein	Solanum lycopersicum
tospovirus resistance protein A	Solanum lycopersicum
XA1	Oryza sativa (indica cultivar-group)
AF447489_1 late blight resistance protein	Solanum demissum
disease resistance protein BS2	Capsicum chacoense
disease resistance protein Gpa2	Solanum tuberosum
disease resistance protein I2	Solanum lycopersicum
resistance-like protein P2-A	Linum usitatissimum
rust resistance protein	Zea mays
viral resistance protein	Arabidopsis thaliana
* source: Plant Resistance Genes Database http://prgdb.cbm.fvg.it/
