# Supplementary material for: Genome-Wide Identification and Mapping of NBS-Encoding Resistance Genes in Solanum tuberosum Group Phureja
Source: PLoS One. 2012 Apr 6;7(4):e34775. doi: 10.1371/journal.pone.0034775 (PMC3321028; doi:10.1371/journal.pone.0034775)
Supplement: Table S5 — Raw alignment of CC(I) clade proteins against CC(II) clade proteins. (ALN) [file pone.0034775.s010.aln]

Table S5.- Raw alignment of CC(I) clade proteins against CC(II) clade proteins


CLUSTAL

I.PGSC0003DMP400005582/1-251  SIIPIVGIGGLGKTTLAQLVYNDEKVVHF-------FDIKIWVY-VSRDFDVS-KLMLSI
I.PGSC0003DMP400009000/1-251  LVLPIVGMGGLGKTTLAQLIYNDVLVHEH-------FDLKIWVC-VSHNFDEK-RLIRAI
I.PGSC0003DMP400011969/1-251  SVVSIIGIGGIGKTTVAKLVYNDAVVENS-------FDTRIWVC-VSEGFNVK-RLLKAI
I.PGSC0003DMP400011999/1-251  CVVPIIGIGGLGKTTLAQLVYNEDRVKKH-------FDLRIWVF-VSHIFNVK-LIVEKM
I.PGSC0003DMP400059263/1-251  FVYPIVGVGGIGKTTLAKFVYNDPKIVSH-------FQLLLWIH-VSRVFKVE-EVLEQI
I.PGSC0003DMP400063562/1-251  FVYPIVGVEGIGKTTLAKLVYNDPRIVSR-------FQLRLWVR-VSRVFKVE-EVLEQI
I.PGSC0003DMP400008990/1-251  CVIPLIGMGGIGKTTLAQIVYNDKRICEE-------FDVKAWAW-VSDDFSVT-SITKSL
I.PGSC0003DMP400022880/1-251  AVFPIVGMGGLGKTTLARLIYNDEQIVRY-------FDERIWVC-VSENFDVN-KIIRLV
I.PGSC0003DMP400006281/1-251  LAIAFVGMGGLGKTTLAQKVFNERSMENH-------FERRIWVS-VSQTFTEE-QVMRSI
I.PGSC0003DMP400023176/1-251  EIVTIAGMGGIGKTTLARKAYNHLAIRYHH------FDILAWVT-ISQEFRGR-NVLLEA
I.PGSC0003DMP400023177/1-251  EIVTIAGMGGIGKTTLARKAYNHLAIRYHH------FDILAWVT-ISQEFRGR-NVLLEA
I.PGSC0003DMP400028611/1-251  DVVTISGMGGIGKTTLARKAHDHLTIRYH-------FDIRVWIT-VSQKYGSR-NVLLEA
I.PGSC0003DMP400040909/1-251  DIVTISGMGGIGKTTLARKAYDHLTIRYH-------FDILAWVT-ISQEFRCR-NVLLEA
I.PGSC0003DMP400012048/1-251  EVVAITGMGGIGKTTLAKKAYDYPRVRSR-------FDVHAWVT-VSREYGMR-RLLLSL
I.PGSC0003DMP400005261/1-251  EVVSIVGMGGIGKTTLATKLYRDPRIMSH-------FDILAKAT-VSQEYCVR-NVLLAL
I.PGSC0003DMP400053060/1-251  IVISLVGMGGIGKTTLARKVFGNSTIRDR-------FEKHAWVT-ISEQYNKR-QMLLEV
I.PGSC0003DMP400036704/1-251  GVIAIVGMPGHGKTTLAKKLYHHENIVNR-------FDVRSWCTCVSKVYDRR-KILLEL
I.PGSC0003DMP400011150/1-251  DVIPIVGMGGQGKTTIARKVYKSDMVVFH-------FDRLAWCC-ISQTYNQI-ELLKQI
I.PGSC0003DMP400036267/1-251  QCHTYCWDGGQGKTTCARKLYNNGIIVSR-------FDVRAWCI-ISQKYNRK-ELLQDI
I.PGSC0003DMP400036055/1-251  DVISITGMPGSGKTTLAYKVYNNKSVSSH-------FDLRAWCT-VDQEYDEK-KLLDKI
I.PGSC0003DMP400038047/1-251  DVISITGMPGSGKTTLAYKVYNDKSVSSH-------FDLRAWCT-VDQEYDEK-KLLDKI
I.PGSC0003DMP400055156/1-251  DVISVTGMPGSSKTTLAYKVYNDKSVSSH-------FDLRAWCT-VDQGYDEK-KLLNKI
I.PGSC0003DMP400036057/1-251  DVISITGMPGSGKTTLAYKVYNDKSVSTH-------FDLCAWCT-VDQEYDEN-NLLNKI
I.PGSC0003DMP400036056/1-251  RKSLTTDKIIVGKTTLAYKVYNDKSVSSH-------FDLCAWCT-VDQGYDEK-KLLDKI
I.PGSC0003DMP400036062/1-251  DVISITGMPGSGKTTLAYKVYNDKSISSH-------FDLRAWCT-VDQEYEEK-NLLDKI
I.PGSC0003DMP400014543/1-251  DVISIVGMPGLGKTTLAYRVYNDKSIVDH-------FDVRAWCT-VDQERNEK-KLLQKI
I.PGSC0003DMP400051307/1-251  DVISIVGMPGLGKTTLANKVYKNTLVASH-------FNVRAWCT-VSQKYNKS-KVLLEI
I.PGSC0003DMP400051394/1-251  DVISIVGMPGLGKTTLANKVYKNTLVATH-------FNVRAWCT-VSQKYNKS-KVLRGI
I.PGSC0003DMP400051313/1-251  DVISIVGMPGLGKTTLANKVYNNTLVASH-------FKIRAWCT-VSQKYNKS-KVLREI
I.PGSC0003DMP400051319/1-251  DVISIVGMPGLGKTTLANKVYNNTLVASH-------FKIRAWCT-VSQKYNKS-KVLREI
I.PGSC0003DMP400014565/1-251  RVASIVGMGGVGKTTLAKEVYNRTQIRDK-------FDTRAWLY-VSQDHKPM-KIIKEL
I.PGSC0003DMP400034296/1-251  EVVSVVGMPGIGKTTFAKTILFENSIKRV-------FRIRGWIT-VSNNYDLR-KLLLVL
I.PGSC0003DMP400034307/1-251  EVVSVVGMPGIGKTTFAKTILFDNSIKRV-------FQIRGWIT-VSNNYDLR-KLLLVL
I.PGSC0003DMP400034309/1-251  DVIPIVGMPGLGKTTLSRKVYNDSSLDFH-------FYKRMWIY-VGTSKKPK-DILVEI
I.PGSC0003DMP400051395/1-251  DVIPVVGMPGLGKTTLARKIYNDPKISRE-------FFSYIWVF-IGQSTCVKRDILFNI
I.PGSC0003DMP400045179/1-251  EVITVVGMPGLGKTTLATKIFKHPKIEYE-------FFTRLWLY-VSQSYKTR-ELYLNI
I.PGSC0003DMP400045182/1-251  EVIPVVGMPGLGKTTLATKIFKHPKIEYE-------FFTRLWLY-VSQSYKTR-ELYLNI
I.PGSC0003DMP400020396/1-251  NVLSIHGMGGLGKTTLARNLYNSPNIVSS-------FPTRTWIC-VSQEYNTM-DLFKTI
I.PGSC0003DMP400020400/1-251  SIVSIHGMGGLGKTTLARILYNSPNIVSS-------FPTRAWIC-VSQEYNTM-DLLKTI
I.PGSC0003DMP400020411/1-251  RVLSVYGMGGLGKTTLARKLYTSPNIASS-------FLTRAWIC-VSQEYNTM-DLLKTI
I.PGSC0003DMP400055644/1-251  TVLSIYGMGGLGKTTLARNLYTSPNIISS-------FPTRAWIC-VSQEYNTM-DLLRNI
I.PGSC0003DMP400041925/1-251  SVVSIYGMGGLGKTTLARNLYRSPNMVSS-------FPTRAWIC-VSQEYNTM-DLLKTT
I.PGSC0003DMP400055636/1-250  SVLSIYGMGGLGKTTLARNLYTSPNIISS-------FPTRAWIC-VSQEYNIM-DLLKTI
I.PGSC0003DMP400020408/1-251  SVISIHGMGGLGKTTLARNLYNSSNIVSS-------FPTRAWIC-VSQEYSTM-DLLKTI
I.PGSC0003DMP400055601/1-251  SVISIYGMGGLGKTTLARNLYISPNIASS-------FPTRAWIC-VSQEYNTM-DLLWNI
I.PGSC0003DMP400020412/1-251  SVISICGMGGLGKTTLARNLYINPNIVNS-------FHMRAWIC-APEEYNTV-DVLKNI
I.PGSC0003DMP400018753/1-251  KVLSIYGMGGLGKTTLARNLYNSPSLITT-------FHTRAWIS-VSQQYSIP-DLLRSI
I.PGSC0003DMP400036563/1-251  LAVSVFGMGGLGKTTLVKEVFKKS--KAL-------FDCHSWVF-VSQSCNLK-DVLKHI
I.PGSC0003DMP400043841/1-251  KVVSVVGMGGSGKTTLVKKVYEDAAVKKN-------FSSLAWIT-VSKSFKVE-EVLKDM
II.PGSC0003DMP400004056/1-251 GIIGVWGAGGIGKTTLVKNLNNELKQIDVSIRSKLSFGVVIWVT-VPKPPIDIRKVQAQI
II.PGSC0003DMP400033168/1-251 GIIGVWGAGGIGKTTLVKNLNNELKQIDVSIRSKLSFGVVIWVT-VPKPPIDIRKVQAQI
II.PGSC0003DMP400004057/1-251 GIIGVWGAGGIGKTTLVKNLNNELKQIDVSIRSKLSFGVVIWVT-VPKPPIDIRKVQAQI
II.PGSC0003DMP400022046/1-251 CIIGVWGTGGVGKTTLVKNLNNELLKIDVSN-FKLSFGVVIWVS-VPKPPIDIRKVQAQI
II.PGSC0003DMP400022055/1-251 CIIGVWGTGGVGKTSLVNNLNNKLRKTDVSS-FKLSFGVVIWVT-VPKPPIDIRNVQTQI
II.PGSC0003DMP400022051/1-251 CIIGMWGTGGVGKTTLVSNLNNELLKTDVLG-PKLSFGVVVWVT-VPKPPIDVRNVQAQI
II.PGSC0003DMP400022053/1-251 CIIGVWGTGGVGKTTLVKNLNNELRKIDVSR-SKLSFGIVVWVT-VPKP-MDISKVQSKI
II.PGSC0003DMP400024285/1-251 GIIGIYGMGGVGKTSILVEINNRILR------ESTIFDNVIWVT-ASND-SNVQKLQKDI
II.PGSC0003DMP400029588/1-251 NMIGICGMGGVGKTTLAEKIRARAKQ-------ERLFDDVVMVT-VSQQ-PDFKRIQGEI
II.PGSC0003DMP400029590/1-251 NMIGICGMGGVGKTTLAEKIRARAKQ-------ERLFDDVVMVT-VSQQ-PDFKRIQGEI
II.PGSC0003DMP400029592/1-251 NMIGICGMGGVGKTTLAEKIRARAKQ-------ERLFDDVVMVT-VSQQ-PDFKRIQGEI
II.PGSC0003DMP400013406/1-251 TIIGICGMGGVGKTTLAEKIRQKAKQ-------ERSFNDVVMVI-VSQQ-LDRKRIQDEI
II.PGSC0003DMP400019235/1-251 TMIGICGLDGVGKTTLVEKIRQKAKH-------ERLLDDIVMVT-VSQQ-PDLKKLQGEI
II.PGSC0003DMP400019236/1-251 TMIGICGLDGVGKTTLVEKIRQKAKH-------ERLLDDIVMVT-VSQQ-PDLKKLQGEI
II.PGSC0003DMP400038006/1-251 TMIGICGMGGVGKTTLAEKIRLKAKQ-------ERMFNDVVMVI-VSQQ-QDPKRIQGEI
II.PGSC0003DMP400032936/1-251 TMIGICGMGGVGKTTLAEKIRQKAKQ-------GSLFNDVVMVI-VSQQ-PDPKRIQGEI
II.PGSC0003DMP400019349/1-251 TMIGICGLGGVGKTTLAEKIRQKAKQ-------QGLFKDVVMVT-VSQQ-PDLKKLQGQI
II.PGSC0003DMP400048785/1-251 -MIGICGLGGVGKTTLAEKIRLKEKQ-------QGFFKDVVMVT-VSQQ-PDWKKLQGDI
II.PGSC0003DMP400030444/1-251 TIIGICGMGGIGKTTLAEKIRQRAKQ-------EKLFDEVVMVT-VGQK-PNFKRIQDEI
II.PGSC0003DMP400030446/1-251 TIIGICGMGGIGKTTLAEKIRQRAKQ-------EKLFDEVVMVT-VGQK-PNFKRIQDEI
II.PGSC0003DMP400023299/1-251 TIIGICGMPGVGKTTLAEKIRKRSKQ-------ERLFDDIVMLT-VSQQ-PDLKNIQGEI
II.PGSC0003DMP400005439/1-251 TIIGICGMGGVGKTTMTEKIRQKVKQ-------EQLFKDIVMVT-VSQQ-QDFKRIQGEI
II.PGSC0003DMP400013075/1-251 STVQVYGMGGVGKTYMVKALASRALK-------EKKFDQVVVSV-VSQT-VDLRKIQGDI
II.PGSC0003DMP400065504/1-251 KGIGIYGMGGIGKTTLAVEVGKLARD-------CGIVKEVIMVV-VSQT-PNIRKIQGQI
II.PGSC0003DMP400014063/1-251 GVFEICGIGGSGKTTLAKEICKDDQVKSY-------FKDKIFFFTVSQSPNVE-QLRKMI

I.PGSC0003DMP400005582/1-251  IQSATKR-----------KCELLEMDLLQAHFQDSLG-GKRFLIVLDDVWNEDQEEWDKL
I.PGSC0003DMP400009000/1-251  LEAIVGK-----------DINASELASLQSQLINLLR-GKRYLLILDDVWNEDQEKWDKL
I.PGSC0003DMP400011969/1-251  IESGTGS-----------SCNLVEMDVIQRRVQELIL-GKKFLLVLDDVWDDDHEKYERL
I.PGSC0003DMP400011999/1-251  IESITGM-----------KPQSLHFDRLQDQLRKEID-GKKYLLVLDDMWNENREIWLKL
I.PGSC0003DMP400059263/1-251  VNSVREDL----------LCEKLDMNELKNLVHQTLY-GKNYLIVLDDVWNEDPVKWDEL
I.PGSC0003DMP400063562/1-251  VNSVRED-----------LCEKLDMNELKNLVHQTLY-GKNYLIVLDDVWNEDPLKWDEL
I.PGSC0003DMP400008990/1-251  LESATAK-----------PFDTNSLEIIQNGLKNMFS-KKRILIVLDDVWSESCDDWNEL
I.PGSC0003DMP400022880/1-251  LESLTQR-----------SIDVQSRNALLQILHKELG-GRKYLLVLDDVWNEKLEEWDDF
I.PGSC0003DMP400006281/1-251  LKSLGDA------------CIGDDQSELLRKINQYLL-GKRFLIVMDDVWSLDNAWWQKI
I.PGSC0003DMP400023176/1-251  LRCISKQTVSSNAKDYDNKDDS----DLAGLVKKELN-GRRYFVVVDDIWSKDV--WDSI
I.PGSC0003DMP400023177/1-251  LRCISKQTVSSNAKDYDNKDDS----DLAGLVKKELN-GRRYFVVVDDIWSKDV--WDSI
I.PGSC0003DMP400028611/1-251  LHCISKQKNIDIGKDYDEKDDN----ELADLVQKKLK-GPRYLLVVDDIWSTDV--WDNI
I.PGSC0003DMP400040909/1-251  LHCILKKIDIVNARDYDKMDDN----ELADLVQKNLK-GRRYLVVVDDIWSRDV--WDSI
I.PGSC0003DMP400012048/1-251  VRCIPGMT----TDKLVEKTED----QLAESLYRKLK-DRRYLIVIDDIWSTKV--WDDV
I.PGSC0003DMP400005261/1-251  LAST------------SEEPDD----QLADQLQKRLK-GKRYLVVIDDIWTKGA--WDDI
I.PGSC0003DMP400053060/1-251  ASSISGVN-------NQEMSND----ELMVIVYRSLK-GRRFLIVIDDLWSTDA--WDQM
I.PGSC0003DMP400036704/1-251  LGYEFERR------VEIEMSED----ELIQQVQRCFE-KRRYFIVIDDVWSTAI--YDEL
I.PGSC0003DMP400011150/1-251  YHQVPSYE--------DNVCKDD---ELADMLRKRLM-GRRYLIVLDDMWSVKA--WDDL
I.PGSC0003DMP400036267/1-251  FSQVTGSK--------DNGDRDD---VLADMLRKNLM-GKRYLIVLDDMWDCMA--WDGL
I.PGSC0003DMP400036055/1-251  FNQVSDSD--------STLSEN---IDVADKLRKQLF-GKRYLIVLDDVWDTTT--WGEL
I.PGSC0003DMP400038047/1-251  FNQVSDSD--------STLSEN---IDVADKLRKQLF-GKRYLIVLDDMWDTTT--WDEL
I.PGSC0003DMP400055156/1-251  FNQVSDSD--------SKLSEN---IDVADKLRKQLY-GKRYLIVLYDVWDTTT--WDEL
I.PGSC0003DMP400036057/1-251  LNQVNGSD--------SKSSEN---IDVADKLRKQLY-GKRYLIVLDDVWDTTT--WDEL
I.PGSC0003DMP400036056/1-251  FYQVSDSH--------SKLSEN---IDVVDKLRKQLI-GKRYLIVLDDVWDTAT--WDEL
I.PGSC0003DMP400036062/1-251  FNQVNGSD--------SNLIEN---IDVADKLRKQLF-GKRYLIILDDVWDTTT--WDAL
I.PGSC0003DMP400014543/1-251  FNQVIGLK--------ERVGENDIDDDVADKLRKKLL-AKRYLIVLDDMWDTAT--LDEL
I.PGSC0003DMP400051307/1-251  LQQVTGSE--------GKESED----DLADKVRRALF-DKRYLIVLDDVWDIAT--GEML
I.PGSC0003DMP400051394/1-251  LQQVTVSE--------KKESED----DLAENLRRALL-DKRYLIVLDDVWDIET--GEML
I.PGSC0003DMP400051313/1-251  LQQVDNSE--------ENESEDH---DLAEKLRRALY-DKRYLIVLDDVWDIAT--GEML
I.PGSC0003DMP400051319/1-251  LQQVASSE--------EKESEDH---DLAEKLRRALY-DKRYLIVLDDVWDIAT--GEML
I.PGSC0003DMP400014565/1-251  ILQLANPE--EDKVKIVDTMDKLSKAGLDEMLQRRLK-DTCYLIVLDDIWTTEA--WDLI
I.PGSC0003DMP400034296/1-251  LRDVIRMGD-------GNDN-TMDIGKLAERVQQGLK-GEKYLIVVDDIWSKDA--WDRI
I.PGSC0003DMP400034307/1-251  LRDVIRMGD-------GNDN-TMDIGKLAEHVQQGLK-GQKYLIVVDDIWSNQD--WDRI
I.PGSC0003DMP400034309/1-251  VNEVAPSNS-------KELIKDKDEDQLAHIIRDFLVERGKYLIVLDDVWDTQV--VDFV
I.PGSC0003DMP400051395/1-251  LKKFT--NS-------VDEFKNRNEADITQEIRKRVANGGKCLIVLDDVWDPNV--VDFV
I.PGSC0003DMP400045179/1-251  ISKLT--GN-------TKHCRHMSERDLALKVREILEEGGKYLIVLDDVWSTDA--WDRI
I.PGSC0003DMP400045182/1-251  ISKFT--GN-------TKNCRDMSETDLAHKVREILDEGGKYLIVLDDVWSTDA--WDRI
I.PGSC0003DMP400020396/1-251  IKSIQG-CAKETLDLLEKMAET----DLENHLRDLLE-GCKYLVVVDDVWQKEA--WESL
I.PGSC0003DMP400020400/1-251  IKSIQG-CTKETLDLLEKMAET----DLENHLRDLLK-GRKYLVVVDDVWKREA--WKSL
I.PGSC0003DMP400020411/1-251  IKSIQG-CAKETLDLLEKMAEI----DLENHLRKLLT-ERKYLVVVDDVWQREA--WESL
I.PGSC0003DMP400055644/1-251  IKSIQG-RTKETLDLLERMTEG----DLEIYLRDLLK-ERKYLVVVDDVWQKEA--WESL
I.PGSC0003DMP400041925/1-251  IKSIQG-RTKETLQLLETMTEG----DLEFHLHDLLK-ERKYLVVVDDVWQREA--WESL
I.PGSC0003DMP400055636/1-250  IKSIQG-RTKGTLGLLETMTEG----DLEVHLRDLLK-EHKYLVVVDDVWQREA--WESL
I.PGSC0003DMP400020408/1-251  IKSIQG-RTKGTLDFLERMTES----DLEIYLRDLLK-EVKYLVVVDDVWQREA--WESL
I.PGSC0003DMP400055601/1-251  IKSIQG-CTKETLDLLEKMTER----DLEIYLRDLLK-EPKYLVVVDDLWHREA--WESL
I.PGSC0003DMP400020412/1-251  IKSIQS-CSKEILDWLERMTER----DLAIYLRALLK-KRKYLVVVDDLWHREA--WESL
I.PGSC0003DMP400018753/1-251  IKSIEG-CSEELLKLLKEMSER----DLETYLRNLLK-KHKYLVVVDDVWHREA--WESL
I.PGSC0003DMP400036563/1-251  LFGFIASRGEPALDVMGAMDEG----WLLERINDYLQ-DKKYLLVLDDIWDDNL--WEEL
I.PGSC0003DMP400043841/1-251  IQQLYDEVKQPAPEGLNTMSSN----RLKTIAKVFLQ-SRTYVLVFDDVWTIQA--WEAI
II.PGSC0003DMP400004056/1-251 ADRLSLEVNTDQ---------GSEERNASKVYQRLKQEKS-FLVILDDVWEAID----LD
II.PGSC0003DMP400033168/1-251 ADRLSLEVNTDQ---------GSEESNASKIYQRLKQEKS-FLVILDDVWEAID----LD
II.PGSC0003DMP400004057/1-251 ADRLNVKVDTE----------GSEESNASKIYERLKQEKS-FLVILDDVWEAID----LD
II.PGSC0003DMP400022046/1-251 SSRLNLKVDNE----------GSVISIASKIYQRLKQEKS-FLLILDDVWEAID----LA
II.PGSC0003DMP400022055/1-251 ASRLNLKVDKE----------GNVKSNASKIYKRLKQEKS-FLLILDDVWEAIN----LD
II.PGSC0003DMP400022051/1-251 ASRLNLKVDNE----------GSVKSIASKIYQRLEQEKS-FLLILDDVWEPTN----LD
II.PGSC0003DMP400022053/1-251 AKRLNLEVDNN----------GSEESNASKIFQKLKEKKS-FLLILDDVWEDID----LD
II.PGSC0003DMP400024285/1-251 ARAIGLSFDDE----------DDEMTRAAQLLEALMRRSR-FVLIIDDLWEAFP----LE
II.PGSC0003DMP400029588/1-251 AREVGLTLEGD-----------NLWSRGDRLRSRLKDQNSRVLIILDDVWEALHD---LE
II.PGSC0003DMP400029590/1-251 AREVGLTLEGD-----------NLWSRGDRLRSRLKDQNSRVLIILDDVWEALHD---LE
II.PGSC0003DMP400029592/1-251 AREVGLTLEGD-----------NLWSRGDRLRSRLKDQNSRVLIILDDVWEALHD---LE
II.PGSC0003DMP400013406/1-251 ARGVGLTLEGN-----------DLSSRGDRLHQRLTDHNSRTLVILDDVWKALDD---LE
II.PGSC0003DMP400019235/1-251 ARGVGMTLEGD-----------DLLSRGDRLRTRLMPQDSLILIILDDVWKALHD---LK
II.PGSC0003DMP400019236/1-251 ARGVGMTLEGD-----------DLLSRGDRLRTRLMPQDSLILIILDDVWKALHD---LK
II.PGSC0003DMP400038006/1-251 ARGVGLTLEGD-----------DMLSRGDRLCTRLMDQNSPILIIMDDVWKAL-D---IK
II.PGSC0003DMP400032936/1-251 ARGVGLTLDGG-----------DMSSRGDRLHTRLMDQKSCILIILDDVWKPL-D---LK
II.PGSC0003DMP400019349/1-251 SEGLGLKLEGD-----------NLLIRGDRLHTRLMLQNSHNLIILDDVWEALDD---LD
II.PGSC0003DMP400048785/1-251 AEELKLKFEGD-----------NLWSRGDRLRTRLMDQNSRNLIILDDVWESLHD---LD
II.PGSC0003DMP400030444/1-251 ARGVGLTLTDD-----------NLWSRGDQLRARLMGQDS-ILIILDDVWEVLN----LN
II.PGSC0003DMP400030446/1-251 ARGVGLTLTDD-----------NLWSRGDQLRARLMGQDS-ILIILDDVWEVLN----LN
II.PGSC0003DMP400023299/1-251 ARSIGLTLEGD-----------DLWQRGDMLCSRLMGQES-VLIILDDIWEALHD---LE
II.PGSC0003DMP400005439/1-251 AGGVGLKLERD-----------DLWSRGDRLRTRLVDQNSRILIILDDVWKAF-E---LE
II.PGSC0003DMP400013075/1-251 AHGLGEELTST-----------EVQDRADDLRN-ILNDHGNILLILDDLWDTIN----LS
II.PGSC0003DMP400065504/1-251 ADMLNHRLEEE-----------STLGRAGRLYT-RLSNE-SVLLILDDVWSYID----LA
II.PGSC0003DMP400014063/1-251 WEKISGCNLHG-------YGHGEMLPQWNLQYQWNTKSASPVLLILDDVWSASVL--EPL

I.PGSC0003DMP400005582/1-251  GDLLQ--S-GGAGSRIIVTTRSTKVAS-IVGTTSP--YCLQGLTEDDCWVLFKQRAFSQE
I.PGSC0003DMP400009000/1-251  KALLT--I-GSRGTSVITTTRLEKVAS-IMGTVQP--HRLSCLSEYDCWLLFKQRAFGLD
I.PGSC0003DMP400011969/1-251  KNLVH--N-GLDGSKLLVTTRNEKVAL-LMGTTNP--YRLEGLSDGDCWSLFQELAYKNR
I.PGSC0003DMP400011999/1-251  QDLLI--G-GARGSKVLVTTRSGLVAA-AMGTAPP--CNLKGLPEDMSWSLFSKLAFKPG
I.PGSC0003DMP400059263/1-251  KKLLM--V-GACGSKILVTTRKKEVAL-IMGTVPA--YCLKGLLNEDSITLFLSKAFEQG
I.PGSC0003DMP400063562/1-251  KKLLM--V-GACGSKILLTTRKKEVAS-IMGTVPA--YCLKGLLREDSLTLFLNKAFEHD
I.PGSC0003DMP400008990/1-251  LIPFF--E-GDKRSKIIVTTRNEGVAS-ITGMLAP--YRLQEMSHDDCWSLFLHHAFGVR
I.PGSC0003DMP400022880/1-251  KRSLVGIN-ATKGNAIIVTTRSERVAS-IVATHHL--HFLEKLSEDDCWSVFKERAFPEG
I.PGSC0003DMP400006281/1-251  YSGLP----KGNGSSVIVTTRNELVAR-KMGVTEARTHWPKFLNEHYSWLLFRKIAFAAT
I.PGSC0003DMP400023176/1-251  RGIFPDCN---NRSRVLLTTRETEVA-IYAT-TSSP-HKMNLLDLDNSWKLLRDQVFGLE
I.PGSC0003DMP400023177/1-251  RGIFPDCN---NRSRVLLTTRETEVA-IYAT-TSSP-HKMNLLDLDNSWKLLRDQVFGLE
I.PGSC0003DMP400028611/1-251  RGIFPDCN---NRSRILLTTRETNVA-MYAN-PVSP-HKMNLLNLENSWKLICDKVFGPK
I.PGSC0003DMP400040909/1-251  RGIFPNYN---NGSRILLTTRETEVA-MYAN-ACRP-HEMNLLDLENGWKLLCDKVFGPK
I.PGSC0003DMP400012048/1-251  TRCFPDDD---NGSRIILTSRLKDVA-AYAN-PDSPLHEMGVLSLDDSWKLLSIKVFGVN
I.PGSC0003DMP400005261/1-251  RQCFPDCN---NRSRILLTTRNVEVA-GYAR-SGKPPYHMRVMDFDESWSLLYEKVF-AK
I.PGSC0003DMP400053060/1-251  RRIFQNNN---NKSRIILTTRLKHVA-DYASSPDFPPHDVSFLSFKDSWKLFTKRLF-KK
I.PGSC0003DMP400036704/1-251  VSFFPNNN---SRSRIIITTRLDELVNSSVNYSFCYTHRLSFIVEDKSWLLLRNIVFKEE
I.PGSC0003DMP400011150/1-251  RFSFPNDE---NRSRIIVTTRLENVA--RQIKYHTEPHFLPFLTPEESCELLWKKVFQ-N
I.PGSC0003DMP400036267/1-251  RLSFPNVG---NRSRIVVTTRLEKVG--KHVMHHIDPYSLPFLTTEESCQLLQRKVFQ-Q
I.PGSC0003DMP400036055/1-251  TRPFPEVK---KGSRIILTTREKEVA--LHGKLYTAPLNLRLVRSEESWELLEKRAFG-N
I.PGSC0003DMP400038047/1-251  TRSFPEVK---KGSRILLTTREKEVA--LHGKLYTAPLNLRLLRSEESWELLEKRAFG-N
I.PGSC0003DMP400055156/1-251  TRPFPEVV---KGSRIILTTREKEVG--LHGKLYTAPLNLRLLRSEESWELLEKRVFG-N
I.PGSC0003DMP400036057/1-251  TRPFPNGT---KGSRIILTTRKKDVA--LHGKVYTAPLNLRLLRSEESWELLEKRAFG-N
I.PGSC0003DMP400036056/1-251  TRPFPNGT---KGSRIILTTREKEVA--LHGKHYTAPLNLRLLRSEESWELLEKRAFG-N
I.PGSC0003DMP400036062/1-251  TRHFPNGM---KGSRIILTTREKEVA--LYGKLYTDPLNLRLLRSEESWELLEKRAFG-N
I.PGSC0003DMP400014543/1-251  MRPFPEFQ---KGSRVILTSRKEEVA--LHRKCHSDPLYLQLLRPKQSWELLEKSVFG-E
I.PGSC0003DMP400051307/1-251  IACFPKVK---RGNRIILTSRNSEVG--LKVKCHSDLLHLQLLTPEKSWELFEKRVFGDE
I.PGSC0003DMP400051394/1-251  IACFPKVK---RGNRIILTSRSSKVG--LQVKCHSDPLHLQLLTPEKSWDLFVKKVFGDE
I.PGSC0003DMP400051313/1-251  IACFPKFK---RGDRVILTSRNSEVG--LKLKCHSDLLCLQLLTFGKSWELFEKMVFG-K
I.PGSC0003DMP400051319/1-251  IACFPKLK---RGDRVILTSRISKVG--SQVKCRTDPIDLQVLTLEKSWELFEKRVFG-E
I.PGSC0003DMP400014565/1-251  VMSFPDNG---KSSRLLLTSRSKEVA--LHADAHTTLYEHKVLSKEESWELFLKKVFAVD
I.PGSC0003DMP400034296/1-251  SHWFPDCG---NKSRILLTSRDREVGEYAATNPKDGLVLMRPLTQDESRCLFYHKAFGEN
I.PGSC0003DMP400034307/1-251  SHWFPDCD---NKSRILLTSRDREVADYAARNTKDGLVPMRLLTQEESRYLFYHKAFGKN
I.PGSC0003DMP400034309/1-251  KKAFPNNKSQPRGDRIMLTTRQQRVAEAVSARPHN----LEKLSKGDSFKLLEQRVFGKT
I.PGSC0003DMP400051395/1-251  KTVFPDNK---KAHRIMMTTRHEDIARSVNKYPHN----LKFLDGDESFQLLEKRAFGVS
I.PGSC0003DMP400045179/1-251  KIAFPKND---KDNRVLLTTRDHNVARYCNRSPHD----LKFLTDEESWILLEKRALHKA
I.PGSC0003DMP400045182/1-251  KIAFPKND---KGNRVLLTTRDHKVAKHCNRSPHD----LKFLTDEESWILLEKRAFHKA
I.PGSC0003DMP400020396/1-251  KRAFPDRNN---GSRVIITTRNQDVAE--RANNRGFVHKLRFLKQEESWDLFCRKLLDVR
I.PGSC0003DMP400020400/1-251  KRVFPDNKN---GSRVIITTRQGDVAE--RADDKGFVHKLRFLSQEESWDLFCRKLLDVR
I.PGSC0003DMP400020411/1-251  KRAFPDSKN---GSRVIITTRKEDVAE--RADDRGFVHKLRFLTQGESWDLFCRKLLDVR
I.PGSC0003DMP400055644/1-251  KRAFPDSKN---GSRVIITTRKEEVAE--RADNISFVHKLRFLSQEESWDLFCRKLLDVR
I.PGSC0003DMP400041925/1-251  KRAFPDGKN---GSRVIITTRKEDVAE--RADDRGFGHELRFLSQEESWDLFCRKLLDVG
I.PGSC0003DMP400055636/1-250  KRAFPDSKN---GSRVIITTRKVDVAE--RADDRGFGHELRFLSQEESWDLFCRKLLDVR
I.PGSC0003DMP400020408/1-251  KRAFPESKN---GSRVIITTRKHDVAE--RADNRGFVHELRFLSREESWDLFCRKQLDVR
I.PGSC0003DMP400055601/1-251  KRAFPDSKN---GSRVVITTRKEDVAE--RADNKGFVYKLRFLSQEESWDLFCRKLLDVQ
I.PGSC0003DMP400020412/1-251  KKAFRDGKK---GSRVIITTRRVDIAK--TAD-EGFVHNLRFLSQDESWDLFCRKQLHVQ
I.PGSC0003DMP400018753/1-251  QRALPDDNN---GSRVILTTRKKEVAE--RVDDKGFPHELRFLNKKESWDLLCKKLHPEN
I.PGSC0003DMP400036563/1-251  KHAFPRRK-----GRIIITTRLRGIAS--PLEDNFHIYDLQPLPYELSWRIFCKKAFRSS
I.PGSC0003DMP400043841/1-251  RHALPDVNN---GSRVILTTRLLDVASFCSIETNGYVYEVKPLSTEESWILFCQKAFHG-
II.PGSC0003DMP400004056/1-251 HVGVPQ-PKDHAGSKVIITSRFLDVCNQM--E-IDIEMKVYTLDENESWALFIKNVGDV-
II.PGSC0003DMP400033168/1-251 HVGVPQ-PKDHAGSNVIITSRKRKVCEGM--K-THTIMNIFTLDEDESWHLFIENAGDV-
II.PGSC0003DMP400004057/1-251 KVGVPQ-PKDHAGSKVIITSRFLDVCNQM--K-IDTEMKVYTLKENESWALFIKNVGDI-
II.PGSC0003DMP400022046/1-251 HLGVPQ-PEDPARSKIIVTSRFLNVCRQMNTR-ADTELNISTLEEDESWQLFVKNAGDV-
II.PGSC0003DMP400022055/1-251 DVGVPQ-PEPPARSKVIITSRSLAVCKQM--K-IDTEMKVYTLDEDESWQLFVKNAGDV-
II.PGSC0003DMP400022051/1-251 DVGVPQ-PEDPARSKVIITSRSLDVCKQM--K-TDTEMKVYTLDADESWQLFVKNAGDS-
II.PGSC0003DMP400022053/1-251 HVGVPQ-PEDHAGSKVIITSRFLGVCKQM--K-THTELNISTLDEDESWQLFIKNTGDV-
II.PGSC0003DMP400024285/1-251 VIGIPY-PYYGYDCKLIITTRSMIVCRGM--E-SVREVEVSVLSEEEAWNLFKQKVGEE-
II.PGSC0003DMP400029588/1-251 KLGIPRGSNHNHRCKVTLTTRLRDVCEAME---AQKIMEVGTLPENEAWILFRQKASNL-
II.PGSC0003DMP400029590/1-251 KLGIPRGSNHNHRCKVTLTTRLRDVCEAME---AQKIMEVGTLPENEAWILFRQKASNL-
II.PGSC0003DMP400029592/1-251 KLGIPRGSNHNHRCKVTLTTRLRDVCEAME---AQKIMEVGTLPENEAWILFRQKASNL-
II.PGSC0003DMP400013406/1-251 KLGIPTGGNHNYRCKVILTTRLRPVCDTMK---AQKIMEIGILPEEEAWILFKEKVGNL-
II.PGSC0003DMP400019235/1-251 KLGIPSGSNHNHQCKVTFTTLFRSVCEATG---AQKIMDVGMFSEEEAWFLFRQKVGDF-
II.PGSC0003DMP400019236/1-251 KLGIPSGSNHNHQCKVTFTTLFRSVCEATG---AQKIMDVGMFSEEEAWFLFRQKVGDF-
II.PGSC0003DMP400038006/1-251 RLGIPSGSNHKHQCKVIFTTRFHSVCEAMG---AQKIMEVGMLSEEEAWILFKQKVGNF-
II.PGSC0003DMP400032936/1-251 RLGIPSGNNHNHRCKVIFTTRFRSVCEAMG---ARKIMEVGTLSEEEAWILFRKKVGDF-
II.PGSC0003DMP400019349/1-251 KLGIPSGNSHNHRCKVILTTRFRNVCVEME---AQTIIEVETLSEEEAWSLFKEKVGDF-
II.PGSC0003DMP400048785/1-251 KHGIPSGSNHNHQCKVLLTTRFRNVCAEME---AQKIMEVGTLSEEEAWFLFSQKVGDF-
II.PGSC0003DMP400030444/1-251 KIGIPSGSKHNCQCKVNLTTRLRNVCETME---AQKIIEIGILSGKEAWLLFRQKAGNS-
II.PGSC0003DMP400030446/1-251 KIGIPSGSKHNCQCKVNLTTRLRNVCETME---AQKIIEIGILSGKEAWLLFRQKAGNS-
II.PGSC0003DMP400023299/1-251 KLGIPSGSNHNHRCKVTFTTRRRDVCQAME---AHKIMEIGTLSKEEAWILFRQKSGNS-
II.PGSC0003DMP400005439/1-251 KLGIPRRSSHKHQCKVTFTTRFRSVCEAMG---AQKIMEVGTLSEEDAWILFKQKVCCPR
II.PGSC0003DMP400013075/1-251 TIGIPQYSES-CKCKILITTRQMNVCDDLD--RQYSAIQIKVLSGDDPWTLFTQKAG-DN
II.PGSC0003DMP400065504/1-251 EIGIPHGDEH-KACRIMLTTRQKDLCTAIG----TKGIPLKLLSEEESSHLLRKYACTST
II.PGSC0003DMP400014063/1-251 IFKIP-------GCKILVVSRIKFPPS-----IIDCIYDLELLKEDEAMPLFCHFAFGHN

I.PGSC0003DMP400005582/1-251  E----EAEHPNLLEIGKQIIKKCGGVPLAAKTLGSLLRFKR---EREDWMFVQESELWKL
I.PGSC0003DMP400009000/1-251  R-----KESSKLVDIGKEIVRRCCGVPLAAKALGSLLRFKN---DEKEWLFVRDSDFWNL
I.PGSC0003DMP400011969/1-251  Q-----KELLALEEVGKEIAKKCRGVPLAAKALGSLMCLKN---QKSEWSFIRDCAMWDL
I.PGSC0003DMP400011999/1-251  E-----EINSSLVAIGKEILRKCAGVPLAIRILGSFLYYKE---TEAEWLYVKNHQLTDM
I.PGSC0003DMP400059263/1-251  Q----EVDHPNLVWIARMIVRKCQGNPLFLMIVASSLRKKT---ERREWSIVNNHSGWNS
I.PGSC0003DMP400063562/1-251  Q----EVLYPELVDIAQMIVRKCKGNPLFLMIVGSSLRKKT---QRWEWEIVNNHSGWNS
I.PGSC0003DMP400008990/1-251  G----MDMNPRLKEIGEEIVKRCKGLPLAIKTLGGMLSLKL---DITYWTEVLNSNLWDL
I.PGSC0003DMP400022880/1-251  ------DVPMELVPIGKQIAHKCSGLPLAANLLGGMLRLTK---ETSEWSLVLRNGLWNL
I.PGSC0003DMP400006281/1-251  AG---ECNFPDLEDVGKEIVEKCKGLPLAIKAVGGVMLCKPP--YYHEWVRIANHFRDEL
I.PGSC0003DMP400023176/1-251  HD-----HPPELGEIGKEIAEKCQGLPFTISVISGHLSKVDR--TLESWKDVARTLSEVL
I.PGSC0003DMP400023177/1-251  HD-----HPPELGEIGKEIAEKCQGLPFTISVISGHLSKVDR--TLESWKDVARTLSEVL
I.PGSC0003DMP400028611/1-251  HD-----CPPELVEIGKKIAEKCQGLPLTISVIAGHLSKVAR--TLGSWMDVARTLGEII
I.PGSC0003DMP400040909/1-251  HD-----HPPELEEIGKEIVEKCRGLPLTISVIARHLSKVAR--TFEGWKDVAQTLSEII
I.PGSC0003DMP400012048/1-251  DL-----CPSELEDIGKQIAERCGGLPLAILVVAGHLSKISR--RRESWIIVAKTVNSVV
I.PGSC0003DMP400005261/1-251  DS-----FPSEFEQLGKQIALKCGGLPLAIIVIAGLLSKTGK--TLDVWQSIAENVSSVV
I.PGSC0003DMP400053060/1-251  DR-----CPPQLRKIGKHIIQQCQGLPLSIIVIAGLLGKIGV--TYDNWKKIEENLNSFH
I.PGSC0003DMP400036704/1-251  NS-----CSQELEEIGKQIAKSCAGLPLAIVLIGGLLARLDK--KKGYWTKVAQWLSASA
I.PGSC0003DMP400011150/1-251  EG-----PRPELYDVSLAVAERCKGLPLVIVLVAGIIKRKKT--DASWWHEVNNSLLSYL
I.PGSC0003DMP400036267/1-251  ED-----CPPGLQDTSQAVAETCKGLPLVVVLVAGIIKKRKM--EESWWNEVKYALFDYL
I.PGSC0003DMP400036055/1-251  ES-----CPDELLDVGKEIAENCKGHPWVVDLISGVIAGREK--KKTVWLEVQNNLSSFI
I.PGSC0003DMP400038047/1-251  ES-----SPNELLDVGKEIAENCKGLPLVVDLIAGGIAGREK--KKSVWLEVLNNLHSFI
I.PGSC0003DMP400055156/1-251  ES-----FPNELLDVGKEIAENCKGLPLVADLIAGVIAGLEK--KKTVWLEVRNNLSSFI
I.PGSC0003DMP400036057/1-251  ES-----CPNELLDVGKEIAENCKGLPLVADLIAGVIAGREK--KRTAWLEVQNNLSSFI
I.PGSC0003DMP400036056/1-251  ES-----CPDDLLDVGKEIAENCKGLPLVADLIAGVIAWRET--KRIVWLEVQNNVSSFI
I.PGSC0003DMP400036062/1-251  ES-----CPNELLDIGKEIAENCKGLPLVVDLIAGVIVVREK--KKSVWLEVVNNLHSFI
I.PGSC0003DMP400014543/1-251  ER-----CPDELKDVGEKIARKCNGLPLVLDLIGGVISKKEK--KEALWLEVLNNLSSFI
I.PGSC0003DMP400051307/1-251  GS-----CPAELSKVGHKIVEKCQGLPLALVLISGVIVKGRKGKQKDLWLKIQHNLDSFI
I.PGSC0003DMP400051394/1-251  GS-----CPAELSEVGHQIVEKCQGLPLAIVLIAGVIVRGKK-KEKDLWLQIEHNLDSFI
I.PGSC0003DMP400051313/1-251  ES-----CPAELLDVGHQIVKKCQGLPLAVVLIAGVIVRGKK-EEKDLWLKIQHNLD--I
I.PGSC0003DMP400051319/1-251  GS-----CPAELSDVGHQIVKKCKGLPLAIVLIAGVIVRGKK-KEKNLWLKIQHNLDSFI
I.PGSC0003DMP400014565/1-251  RE-----CPHDLVDVGKEILEKCDGLPLAITVIGGLLAGKKK--QRSEWQRVQRGLSSYL
I.PGSC0003DMP400034296/1-251  YSIRGS-DIDEFEKVGEKVITNCKGLPLMITAIAGILCSK-S--KLDEWMEVAQSVSS-L
I.PGSC0003DMP400034307/1-251  YSIRGS-EVDEFEKVGEEVVTNCKGLPLMITAVAGILSSK-S--KLDEWMEVAQSVSS-L
I.PGSC0003DMP400034309/1-251  RE-----CPINLRGYGEEIVDKCCGVPLAIVVISGALKGCMD--ES-EWIVVKENVGKIF
I.PGSC0003DMP400051395/1-251  R------CPVELVEHGEAIVAKCSGVPLTIVVIAGALRGRTS--EI-DWKVVRENVGKHL
I.PGSC0003DMP400045179/1-251  K------CPPELETNGKSIARKCKGLPLAIVVIAGALIGKGK--TIQEWEQVDQSVGEHF
I.PGSC0003DMP400045182/1-251  K------CPPELETNGKSIARKCKGLPLAIVVIAGALIGKGK--TIKEWEQVDQSVGEYF
I.PGSC0003DMP400020396/1-251  AMV------PAMESLAKDMVEKCRGLPLAIVVLSGLLSH--R-WGLDKWQNVKDCLWKDI
I.PGSC0003DMP400020400/1-251  AMV------PAMESLAKDMVGKCRGLPLAIVVLSGLLSH--R-WGLDKWQNVKDCLWKDI
I.PGSC0003DMP400020411/1-251  AMV------PEMESLAKDMVEKCRGLPLAIVVLSGLLSH--K-KGLDEWQKVKDHLWKNI
I.PGSC0003DMP400055644/1-251  AMI------PAMESLAKDMVEKCRGLPLAIVVLSGLLSH--K-KGLNEWQKVKDCLWKNI
I.PGSC0003DMP400041925/1-251  AMV------PEMESLAKDMVEKCRGLPLAIVVLSGLLSH--R-GGVDKWQEVKDHLWKNI
I.PGSC0003DMP400055636/1-250  AMV------PAMESLAKDMVEKCRGLPLAIVVLSGLLSH--R-GGVDKWQEVKDQLWKNI
I.PGSC0003DMP400020408/1-251  AMV------PEMVRIARDMVEKCRGLPLAIVVLSGLLSH--K-RGLDEWQKVKDHFWQNI
I.PGSC0003DMP400055601/1-251  AMV------SAMERLAKDMVDRCGGLPLAIVVLSGLLSH--K-RGLEEWQRVKDHLWQHI
I.PGSC0003DMP400020412/1-251  AMV------PKMERLARDMVEKCGGLPLSIVVLSGLLSH--K-RGLDEWQKVKDHLWENI
I.PGSC0003DMP400018753/1-251  KMVGADLYSPSMERLANEMVEKCGGLPLAIVVLGGILSY--R-KGVDEWQKVKTHLWQHM
I.PGSC0003DMP400036563/1-251  QGTCP----DDLKEFAEAIVRKCGGLPLAIVAIGGLLSCKGR-N-TRVWQSVLDTLDWEF
I.PGSC0003DMP400043841/1-251  -YSCP----SHLESISRNILKKCGGLPLAVVAVGGVLATKNR-NNIREWGMLNHSLGPEL
II.PGSC0003DMP400004056/1-251 ANWP-----VDIQPVAMEIARECDGLPLAITVIGASMRGK---NMAEQWKDALESLRKSE
II.PGSC0003DMP400033168/1-251 ANR------VDIQPSAMGIAKECGGLPLAITIIGASMRGK---NMVEEWEDALESLRMSE
II.PGSC0003DMP400004057/1-251 ANR------KDIQPLAMEIARECGGLPLAITVIGASLRGK---NMAEQWDDIELS---SE
II.PGSC0003DMP400022046/1-251 ANL------EHIQPLAKEIARECGGLPLAITVIGTSMRGK---TRVELWEDALKSLRMSE
II.PGSC0003DMP400022055/1-251 ANL------VDIQPLAKEITRECDGLPLAITVIGTSMRGK---TKVELWEDALKSLRMSE
II.PGSC0003DMP400022051/1-251 ANL------EHIQSFAKDIVRECGGLPLAITVIGTSMRGK---NRVELWEDALKSLRIST
II.PGSC0003DMP400022053/1-251 ANL------EHIQPLAKEIARACGGLPLAITVVGTSMRGK---PRVELWEDAMKSLRMSE
II.PGSC0003DMP400024285/1-251 VLAS-----PTLQAVAKDVSKECGGLPLAVVTVGRALRRE---NDLRQWKNALSQLKSAT
II.PGSC0003DMP400029588/1-251 VDNP-----S-LLDIAKDVAKECKGLPLAIITVAGALKH----KTKPSWEDALKQLRDAK
II.PGSC0003DMP400029590/1-251 VDNP-----S-LLDIAKDVAKECKGLPLAIITVAGALKH----KTKPSWEDALKQLRDAK
II.PGSC0003DMP400029592/1-251 VDNP-----S-LLDIAKDVAKECKGLPLAIITVAGALKH----KTKPSWEDALKQLRDAK
II.PGSC0003DMP400013406/1-251 VNDP-----S-LLDIAKDVSKECKGLPLAIITVAGALKR----KTKPSWEDALEQLRRAE
II.PGSC0003DMP400019235/1-251 VDES-----S-LHGIAKEVAKECKGLPLAIITVAGALKKL---KTMPSWDCALKQLRSAE
II.PGSC0003DMP400019236/1-251 VDES-----S-LHGIAKEVAKECKGLPLAIITVAGALKKL---KTMPSWDCALKQLRSAE
II.PGSC0003DMP400038006/1-251 VDNP-----S-LLGIAKKVAKECKGLPLAIITVAGALKKL---KTKPSWDCALEQLRSAE
II.PGSC0003DMP400032936/1-251 VDDS-----S-LHDTAKEVTKECKGLPLAIITVAGALKKH---KKKRSWDCALDELRSAV
II.PGSC0003DMP400019349/1-251 GNDP-----S-MIDIAKEVAKEFRGLPLAIIILAGALKS----KTKPSWEDALIQLRDAE
II.PGSC0003DMP400048785/1-251 GNDP-----S-MIDIAKEVAKEFRGLPLAIIILAGALKG----KDKPSWKYTLKQLRRAE
II.PGSC0003DMP400030444/1-251 VDDL-----S-LNHIAKNVVKECKGLPLAIITVAGALKN----KRKPSWEDALVQLQRSA
II.PGSC0003DMP400030446/1-251 VDDL-----S-LNHIAKNVVKECKGLPLAIITVAGALKN----KRKPSWEDALVQLQRSA
II.PGSC0003DMP400023299/1-251 IDDP-----S-LHDIAKEVAKECKGLPIAIVTVARALKF----NSRPSWEDALIELQRSA
II.PGSC0003DMP400005439/1-251 LKEL-----S-MDGANNISALCSRQLQITYFNKLVKLRVF---ECKKLRN--LMSPSVAK
II.PGSC0003DMP400013075/1-251 LKVP-----PGFEEIGKKIVEECRGLPIALSTIGSALYK----KDLTYWETAATRLQSSK
II.PGSC0003DMP400065504/1-251 SDLC-----PELDSMVMNFVKECQGLPLALVTVGSALRG----KEQVEWEAALQLLK--K
II.PGSC0003DMP400014063/1-251 SFPR-----GFSQKLVKEIVDECEGLPLALKVIGSSLKGKPE----MFWISAKNRLSRCQ

I.PGSC0003DMP400005582/1-251  E--NCN----SGILPALRLSYLQLPLH-LKRCFAFCSLYPKNYEIHKEKMIH------
I.PGSC0003DMP400009000/1-251  P--QDE----SSILPALRLSYFHLPQD-LRHCFAYCAIFEKGSKIDKEELIYF-----
I.PGSC0003DMP400011969/1-251  MGHEDG----AGILSALRLSYEYLPTH-LKQCFAYCSIFPKGYRINKNTLI-------
I.PGSC0003DMP400011999/1-251  A-ESAD----IEILPILKLSYDNLPIH-LKHCFSYCSIFQKNQTISKKTLIQ------
I.PGSC0003DMP400059263/1-251  N---QN----GEISSALRVSYEQLTSN-LKVCLAYCSIFPKGCVIEIDKLIQ------
I.PGSC0003DMP400063562/1-251  N---QN----GEIPSALRVSYEQLTSN-LKVCLAYCSIFPKGCVIEIDKLIQL-----
I.PGSC0003DMP400008990/1-251  P--SKK----YSVLPSLRLSYHHLPPN-LRRCFAYCSIFPKGYEFNKKDLVL------
I.PGSC0003DMP400022880/1-251  N--GDE----NAVLQVLKLSFDHLPSTSVKKCFAYCSIFSRDHDIEKDQLV-------
I.PGSC0003DMP400006281/1-251  K--END----DSVMASLQLSYDELPPY-LKSCFLCFSLFPEDCVILKDQL--------
I.PGSC0003DMP400023176/1-251  ASHPD------KCLGVLGLSYHHLPIH-LKPCFLSMACFPEDFQVD------------
I.PGSC0003DMP400023177/1-251  ASHPD------KCLGVLGLSYHHLPIH-LKPCFLSMACFPEDFQVD------------
I.PGSC0003DMP400028611/1-251  ASHPD------KCLGVLGLSYHHLPNH-LKPCFLSIGGFPEDYQVET-----------
I.PGSC0003DMP400040909/1-251  ASHPD------KCLGVLGLSYHHLPNH-LKPCFLSMSGFPEDFQFET-----------
I.PGSC0003DMP400012048/1-251  ANDPD------KCLGVLGMSYNYLSNH-LKPCFLSMGAFPEDFEIKARTL--------
I.PGSC0003DMP400005261/1-251  STDLEA-----QCMRVLALSYHHLPSH-LKPCFLYFAIFPEDRLIFVNKLLDLWVAEG
I.PGSC0003DMP400053060/1-251  GSVLE------QCQAILSLSYDYLPPY-LKACFLYIGGFPEDMEIRVSKMMSS-----
I.PGSC0003DMP400036704/1-251  KVAGEA----EWYMDIIELSYKHLPSY-LKLCFRYFGMFLEDEEVSV-----------
I.PGSC0003DMP400011150/1-251  G-ESE-----EYSFSTMQLSYDNLPDY-LRPCLLYMGMFQEDARIPVSKLIRLW----
I.PGSC0003DMP400036267/1-251  DRESE-----EYSQATMQLSFDNLPDC-LRPCLLYMGMFLENAIIPVSKLISL-----
I.PGSC0003DMP400036055/1-251  LNSE------VEVMKVIELSYGHLPHH-IKPCLLSLASSPKDTTISILNFKVLS----
I.PGSC0003DMP400038047/1-251  LKNE------VEVMKVIEISYDHLPDH-LKPCLLHFASNPKDTATPIFDLKIVW----
I.PGSC0003DMP400055156/1-251  LNSQ------VEVMKVIELSYDHLPHH-LKPCFLYLASFPKDTAIISSTLKDFW----
I.PGSC0003DMP400036057/1-251  LNSE------VEVMKVIELSYDHLPHQ-LKPCFLYLASCRKDNAMIISVLKSAW----
I.PGSC0003DMP400036056/1-251  LNSE------VEVMKVIELSYDHLPHH-LKPCLLYLARFPKDSPMIILALKDFW----
I.PGSC0003DMP400036062/1-251  FKN--------EVTKVIEISYDHLPDH-LKPCLLCFASWPKDSAMKIDELRDVWVA--
I.PGSC0003DMP400014543/1-251  FKDE------EEVVKIIQLSYDQLSDH-VKPCLVYLASYPKDEDIRISELK-------
I.PGSC0003DMP400051307/1-251  SANNN-----LQMMKVMQLSYDHLPHH-LKPLLLYIGRSQKSKRTPVVELM-------
I.PGSC0003DMP400051394/1-251  SSNNN-----LQMMKVMQLSYDHLPYH-LKPLLLYFARSQKNKRTPVSTLMQ------
I.PGSC0003DMP400051313/1-251  SANNN-----LEIMKVMQLSYDHLPYH-LKPLLLYFARSRKGKRTPVSKLMQLW----
I.PGSC0003DMP400051319/1-251  SANIN-----LQMMKVMQLSYDHLPCH-LKPLLLYFARSQKNKRTPVSELKQ------
I.PGSC0003DMP400014565/1-251  VKPQT-----YGVSTILALSYQDLPPH-LKSCFLYLGLLQKGR---------------
I.PGSC0003DMP400034296/1-251  VNDDDY----KQCLKVVALSYNHLPSL-MKACFLHFGVFPKAHV--------------
I.PGSC0003DMP400034307/1-251  VNDDDY----QQCLKVVALSYNHLPSL-MKAYFLHFGLFPKAHV--------------
I.PGSC0003DMP400034309/1-251  INKDDD----KSCLKYVETSYNHLPQQ-KKAAFLYFGVFPQGFDIP------------
I.PGSC0003DMP400051395/1-251  LE-DKR----QRCLNVVRLSYNHLPQE-KKACFLYFGAFPQGFDIPAWKLIR------
I.PGSC0003DMP400045179/1-251  INRDQP----N---KLVRMSYDVLPYD-WKTCFIYFGIFPRGYLIPARKLIRLW----
I.PGSC0003DMP400045182/1-251  INRDQP----NNCNKLVRMSYDVLPYD-WKACFLYFGTFPRGYLIPARKLI-------
I.PGSC0003DMP400020396/1-251  EED-SI----EIS-YILSLSFNDLSAA-LKKCFLYFGVFPEDQVIDADD---------
I.PGSC0003DMP400020400/1-251  EED-SI----EIS-YILSLSFSDLSAA-LKLCFLYFGIFPEDQVIKTDN---------
I.PGSC0003DMP400020411/1-251  IEDKSI----EIS-NILSLSYNDLSTP-LKQCFLYFGIFPEDQVLEAD----------
I.PGSC0003DMP400055644/1-251  IEDKSI----EIF-SILSLSFNDLSVA-LKQCFLYIGIFPEDQVIDAE----------
I.PGSC0003DMP400041925/1-251  MKDKSI----EIS-CILSLSYNDLSTV-LKQCFLYFGIFPEDQVLKAE----------
I.PGSC0003DMP400055636/1-250  IEDKFI----EIS-CILSLSYNDFVNC-AQAVFSVLWYFSRRSRGRC-----------
I.PGSC0003DMP400020408/1-251  QDD-SI----EIS-YILSLSYNDLSAT-LKQCFLYFGIFPEDQEVDAEK---------
I.PGSC0003DMP400055601/1-251  KDD-SI----EIS-YILSLSYNDLPTE-LKQCFLYFGIIPEDHEVHVDH---------
I.PGSC0003DMP400020412/1-251  IEDECI----EIP-NILSLSYNDLSIA-LKQCFLYFGIFPKDQVVEAEN---------
I.PGSC0003DMP400018753/1-251  KND-SV----EIT-HILSLSYNDLSFE-LKQCFLYIGIFQEDH---------------
I.PGSC0003DMP400036563/1-251  NHNRDI----ERLNKALLFSYIHLPFY-LKYCFLYLGLFPEDYEIGR-----------
I.PGSC0003DMP400043841/1-251  DSNDKF----ESMRIVLLLSFNDLPYY-LKPCFLYLSIYPED----------------
II.PGSC0003DMP400004056/1-251 PNATYV---RDKVYKVIKWSVDSLE---QRGNR----SDIKSCFLYCSL---------
II.PGSC0003DMP400033168/1-251 PNDKDT---GDKVYQVIKWSFDSLE---QRSNRNKRRSDIQSCFLY------------
II.PGSC0003DMP400004057/1-251 HENKKR---GDIRSCFLYCSLYPAS---IPTNDLIHCWWAEGFLGEHDTY--------
II.PGSC0003DMP400022046/1-251 PHNKDV---EKKVYMVIKSSFDSLE---SQD-IELSSEQRSKHGNKK-----------
II.PGSC0003DMP400022055/1-251 PHNKDV---TDKVYEVIKWSFDSLE---SQD-NELYSKQRSKHVKNKRG---------
II.PGSC0003DMP400022051/1-251 PHNKEV---EKKVYNVIKWSFDSVE---SQDDIELSSEHENKKRGDIR----------
II.PGSC0003DMP400022053/1-251 PHNKDV---EKKVYKVIKWSFDSLE---SQD-IELSSKQRSTHVNKKRGD--------
II.PGSC0003DMP400024285/1-251 GRIEGM---ENRVFARLRFSYERLKDNVTRSCFLYCTLYPEDHHIETEEL--------
II.PGSC0003DMP400029588/1-251 TRNIPG--VHTKVYKILRLSYDHLESDEARYLFLLCSLFEEDSDIWTEEL--------
II.PGSC0003DMP400029590/1-251 TRNIPG--VHTKVYKILRLSYDHLESDEARYLFLLCSLFEEDSDIWTEEL--------
II.PGSC0003DMP400029592/1-251 TRNIPG--VHTKVYKILRLSYDHLESDEARYLFLLCSLFEEDSDIWTEEL--------
II.PGSC0003DMP400013406/1-251 TANIPG--LHKELYRHLRLSYDYLESDEVKYLFLLCSLFEEDSDIWIEEL--------
II.PGSC0003DMP400019235/1-251 TRIIPE--VPTELYIPLSLSYDYLESNEAKNLFLLCSLFEEDSNILPEE---------
II.PGSC0003DMP400019236/1-251 TRIIPE--VPTELYIPLSLSYDYLESNEAKNLFLLCSLFEEDSNILPEE---------
II.PGSC0003DMP400038006/1-251 TRIIPE--VPKELYKPLRLSYDFLESNEAKNLFLLCSLFEEDSDICPEEL--------
II.PGSC0003DMP400032936/1-251 TISIPE--VPTELYKPLKLSYDYLQSNEAKHLFLLCSLFEEDSDICPEEL--------
II.PGSC0003DMP400019349/1-251 PKNIPG--VSSKVYKSLRLSYDHLSENEAKYLFLFCSLFEEDSDIRTGEL--------
II.PGSC0003DMP400048785/1-251 TINIPG--VDDKVYKPLRLSYDYLGSDEVKHLFLLCSLFQEDSDIWIEELL-------
II.PGSC0003DMP400030444/1-251 PKNIPG--VLTYVYQPLKLSYDHLESDEARYFFLFCCLFEEDRDIWPEELLR------
II.PGSC0003DMP400030446/1-251 PKNIPG--VLTYVYQPLKLSYDHLESDEARYFFLFCCLFEEDRDIWPEELLR------
II.PGSC0003DMP400023299/1-251 PINIPG--MIENVYQPLKVCYNHLESDEAKYLFLLCSFFEEDSDIVPEKLL-------
II.PGSC0003DMP400005439/1-251 GVLNLR--ILKIGYCESMEEVITEEEQHGEEVMPLFPLLEKLELCRLPKLG-------
II.PGSC0003DMP400013075/1-251 TASIKEDDLNSVIRKCIELSYSFLPNDTCKRVFQMCSFFPEDYNIPKET---------
II.PGSC0003DMP400065504/1-251 SQPFSPTYASKTIFSCLDLSYNFLENEEIRLCFLMCCLYPEDREISIEDLTRD-----
II.PGSC0003DMP400014063/1-251 PVCESH---ELQLLERMKLSIDCLPEK-VRECFLDLGAFPEDKRIPLDVLINM-----
