# Supplementary material for: Genome-Wide Identification and Mapping of NBS-Encoding Resistance Genes in Solanum tuberosum Group Phureja
Source: PLoS One. 2012 Apr 6;7(4):e34775. doi: 10.1371/journal.pone.0034775 (PMC3321028; doi:10.1371/journal.pone.0034775)
Supplement: Table S6 — List of the NBS resistance proteins mapped to its position in the chromosomes. (XLSX) [file pone.0034775.s011.xlsx]

## Sheet: Hoja1
Table S6.- List of the NBS resistance proteins mapped to its position in the chromosomes.
Chromosome	Code	Protein	Position (Mb)	Graphic issues			Scaffold	Scaffold position in chromosome		Gene position in scaffold		New position
1	GRUR_0035	PGSC0003DMP400034657	0.130185	C	green	CC	PGSC0003DMB000000469	1	436849	130184	132354	130185
1	GRUR_0038	PGSC0003DMP400039504	0.134207	C	green	CC	PGSC0003DMB000000469	1	436849	134206	136283	134207
1	GRUR_0037	PGSC0003DMP400039503	0.135561	C	green	CC	PGSC0003DMB000000469	1	436849	135560	137721	135561
1	GRUR_0036	PGSC0003DMP400039501	0.149108	C	green	CC	PGSC0003DMB000000469	1	436849	149107	150804	149108
1	GRUR_0013	PGSC0003DMP400028611	3.09275	C	green	CC	PGSC0003DMB000000098	1839906	3612727	1252840	1257102	3092746
1	GRUR_0034	PGSC0003DMP400039354	4.46168	W	red	TIR	PGSC0003DMB000000412	4399736	4928726	467047	472808	4461679
1	GRUR_0021	PGSC0003DMP400036267	10.8303	C	green	CC	PGSC0003DMB000000193	10382458	11573693	447835	450283	10830293
1	GRUR_0022	PGSC0003DMP400036270	10.8554	C	green	CC	PGSC0003DMB000000193	10382458	11573693	472975	475038	10855433
1	GRURe_0025	PGSC0003DMP400036269	10.8575	W	yellow	X	PGSC0003DMB000000193	10382458	11573693	475084	475527	10857542
1	GRUR_0023	PGSC0003DMP400041616	21.7725	W	red	TIR	PGSC0003DMB000000218	20760071	21854033	1012436	1019150	21772507
1	GRUR_0024	PGSC0003DMP400041617	21.7725	W	red	TIR	PGSC0003DMB000000218	20760071	21854033	1012436	1019150	21772507
1	GRUR_0020	PGSC0003DMP400029366	33.9272	W	red	TIR	PGSC0003DMB000000171	33831122	35137915	96031	103582	33927153
1	GRUR_0004	PGSC0003DMP400005253	35.9297	C	green	CC	PGSC0003DMB000000063	35575519	37049378	354138	358638	35929657
1	GRUR_0003	PGSC0003DMP400005254	35.9397	C	green	CC	PGSC0003DMB000000063	35575519	37049378	364138	365270	35939657
1	GRURe_0013	PGSC0003DMP400005258	35.964	W	yellow	X	PGSC0003DMB000000063	35575519	37049378	388478	390246	35963997
1	GRUR_0005	PGSC0003DMP400005261	35.9755	C	green	CC	PGSC0003DMB000000063	35575519	37049378	400004	403781	35975523
1	GRURe_0007	PGSC0003DMP400069223	37.2912	W	yellow	X	PGSC0003DMB000000063	35575519	37049378	1715682	1716026	37291201
1	GRUR_0002	PGSC0003DMP400023299	37.307	C	green	CC	PGSC0003DMB000000063	35575519	37049378	1731464	1733022	37306983
1	GRUR_0027	PGSC0003DMP400011150	66.4383	C	green	CC	PGSC0003DMB000000239	65824001	66852521	614287	620574	66438288
1	GRUR_0025	PGSC0003DMP400011164	66.7096	C	green	CC	PGSC0003DMB000000239	65824001	66852521	885642	889195	66709643
1	GRUR_0026	PGSC0003DMP400011165	66.7133	C	green	CC	PGSC0003DMB000000239	65824001	66852521	889322	896513	66713323
1	GRUR_0007	PGSC0003DMP400011969	70.9297	C	green	CC	PGSC0003DMB000000068	70195416	72350919	734304	741563	70929720
1	GRUR_0015	PGSC0003DMP400036043	70.9297	W	red	TIR	PGSC0003DMB000000105	85649193	87378554	75927	81132	70929720
1	GRUR_0006	PGSC0003DMP400011968	70.9303	C	green	CC	PGSC0003DMB000000068	70195416	72350919	734891	741700	70930307
1	GRUR_0018	PGSC0003DMP400036041	70.9303	W	red	TIR	PGSC0003DMB000000105	85649193	87378554	86286	91038	70930307
1	GRUR_0008	PGSC0003DMP400011999	71.4384	C	green	CC	PGSC0003DMB000000068	70195416	72350919	1242999	1250174	71438415
1	GRUR_0009	PGSC0003DMP400012048	71.9655	C	green	CC	PGSC0003DMB000000068	70195416	72350919	1770105	1773553	71965521
1	GRUR_0010	PGSC0003DMP400012049	71.9663	C	green	CC	PGSC0003DMB000000068	70195416	72350919	1770926	1773553	71966342
1	GRURe_0023	PGSC0003DMP400012189	72.3253	W	yellow	X	PGSC0003DMB000000068	70195416	72350919	2129860	2131306	72325276
1	GRUR_0039	PGSC0003DMP400043840	72.4949	C	green	CC	PGSC0003DMB000000608	72400920	72667605	172704	174377	72494901
1	GRUR_0033	PGSC0003DMP400011207	72.7862	C	green	CC	PGSC0003DMB000000284	72717606	73570949	784739	788484	72786210
1	GRUR_0011	PGSC0003DMP400045179	75.8183	C	green	CC	PGSC0003DMB000000095	74913596	76715432	897087	901477	75818345
1	GRUR_0012	PGSC0003DMP400045182	75.8275	C	green	CC	PGSC0003DMB000000095	74913596	76715432	887916	893125	75827516
1	GRUR_0001	PGSC0003DMP400005062	84.2719	W	red	TIR	PGSC0003DMB000000060	82916223	84661258	1355687	1359509	84271910
1	GRUR_0028	PGSC0003DMP400031810	85.5481	W	red	TIR	PGSC0003DMB000000277	84711259	85599192	51136	53995	85548056
1	GRUR_0029	PGSC0003DMP400031808	85.5481	W	red	TIR	PGSC0003DMB000000277	84711259	85599192	51136	56967	85548056
1	GRUR_0031	PGSC0003DMP400031802	85.5633	W	red	TIR	PGSC0003DMB000000277	84711259	85599192	35918	40499	85563274
1	GRUR_0032	PGSC0003DMP400031803	85.5633	W	red	TIR	PGSC0003DMB000000277	84711259	85599192	35918	40499	85563274
1	GRUR_0030	PGSC0003DMP400031726	85.5754	W	red	TIR	PGSC0003DMB000000277	84711259	85599192	23830	28841	85575362
1	GRURe_0026	PGSC0003DMP400031722	85.5933	C	yellow	X	PGSC0003DMB000000277	84711259	85599192	5847	6477	85593345
1	GRUR_0016	PGSC0003DMP400023191	85.6529	W	red	TIR	PGSC0003DMB000000105	85649193	87378554	3721	9822	85652914
1	GRUR_0017	PGSC0003DMP400023192	85.6539	W	red	TIR	PGSC0003DMB000000105	85649193	87378554	4750	9822	85653943
1	GRUR_0019	PGSC0003DMP400036044	85.7234	W	red	TIR	PGSC0003DMB000000105	85649193	87378554	74240	81132	85723433
1	GRUR_0014	PGSC0003DMP400036040	85.7369	W	red	TIR	PGSC0003DMB000000105	85649193	87378554	87700	91038	85736893
1	GRUR_0040	PGSC0003DMP400043841	87.3043	C	green	CC	PGSC0003DMB000000608	72400920	72667605	172001	176188	87304314
2	GRUR_0043	PGSC0003DMP400034551	24.4883	C	green	CC	PGSC0003DMB000000183	24456680	25691316	1202967	1205964	24488349
2	GRUR_0047	PGSC0003DMP400023177	29.4746	C	green	CC	PGSC0003DMB000000442	29426227	29907004	48329	51361	29474556
2	GRUR_0048	PGSC0003DMP400023176	29.4748	C	green	CC	PGSC0003DMB000000442	29426227	29907004	48579	51270	29474806
2	GRUR_0049	PGSC0003DMP400023183	29.4824	W	red	TIR	PGSC0003DMB000000442	29426227	29907004	56198	59800	29482425
2	GRUR_0050	PGSC0003DMP400023175	29.5036	W	red	TIR	PGSC0003DMB000000442	29426227	29907004	77345	80589	29503572
2	GRUR_0045	PGSC0003DMP400022880	30.9122	C	green	CC	PGSC0003DMB000000235	30058086	31100416	854161	858118	30912247
2	GRUR_0044	PGSC0003DMP400022878	30.9123	C	green	CC	PGSC0003DMB000000235	30058086	31100416	854202	858911	30912288
2	GRUR_0052	PGSC0003DMP400020938	37.8109	C	green	CC	PGSC0003DMB000000454	37585978	38051457	240510	242089	37810947
2	GRUR_0042	PGSC0003DMP400037208	38.4119	C	green	CC	PGSC0003DMB000000122	38101458	39706399	310458	313890	38411916
2	GRUR_0041	PGSC0003DMP400037237	38.988	C	green	CC	PGSC0003DMB000000122	38101458	39706399	886560	890864	38988018
2	GRURe_0033	PGSC0003DMP400060707	39.1649	W	yellow	X	PGSC0003DMB000000122	38101458	39706399	1063457	1065089	39164915
2	GRUR_0054	PGSC0003DMP400014565	51.3479	C	green	CC	PGSC0003DMB000000552	51274270	51590441	73670	76522	51347940
2	GRUR_0053	PGSC0003DMP400014543	51.4044	C	green	CC	PGSC0003DMB000000552	51274270	51590441	130175	135346	51404445
2	GRUR_0046	PGSC0003DMP400018077	53.874	C	green	CC	PGSC0003DMB000000386	53426836	53991076	447135	447935	53873971
2	GRUR_0051	PGSC0003DMP400024105	59.0579	W	red	TIR	PGSC0003DMB000000443	59027750	59508310	30138	36178	59057888
3	GRUR_0059	PGSC0003DMP400023730	0.893899	C	green	CC	PGSC0003DMB000000214	216014	1321027	677885	679891	893899
3	GRUR_0056	PGSC0003DMP400008990	4.80075	C	green	CC	PGSC0003DMB000000039	4170217	6752897	630531	635292	4800748
3	GRUR_0055	PGSC0003DMP400009000	4.98998	C	green	CC	PGSC0003DMB000000039	4170217	6752897	819761	829389	4989978
3	GRURe_0034	PGSC0003DMP400042116	12.0386	W	yellow	X	PGSC0003DMB000000108	11890174	13584047	148380	149339	12038554
3	GRUR_0058	PGSC0003DMP400042115	12.0396	C	green	CC	PGSC0003DMB000000108	11890174	13584047	149382	152219	12039556
3	GRUR_0057	PGSC0003DMP400065504	14.3192	C	green	CC	PGSC0003DMB000000090	13634048	15478199	685168	688974	14319216
4	GRUR_0114	PGSC0003DMP400009830	0.031514	C	green	CC	PGSC0003DMB000001045	1	35869	31513	35158	31514
4	GRUR_0111	PGSC0003DMP400027812	0.58173	C	green	CC	PGSC0003DMB000000710	569477	752735	12253	18880	581730
4	GRUR_0110	PGSC0003DMP400027811	0.581819	C	green	CC	PGSC0003DMB000000710	569477	752735	12342	18441	581819
4	GRUR_0113	PGSC0003DMP400027830	0.59224	C	green	CC	PGSC0003DMB000000710	569477	752735	22763	24103	592240
4	GRUR_0112	PGSC0003DMP400027825	0.737057	C	green	CC	PGSC0003DMB000000710	569477	752735	167580	169733	737057
4	GRURe_0166	PGSC0003DMP400027826	0.739344	W	yellow	X	PGSC0003DMB000000710	569477	752735	169867	176323	739344
4	GRURe_0167	PGSC0003DMP400027827	0.745904	W	yellow	X	PGSC0003DMB000000710	569477	752735	176427	178117	745904
4	GRURe_0049	PGSC0003DMP400013250	0.776115	W	yellow	X	PGSC0003DMB000000573	482609	781945	293506	294135	776115
4	GRUR_0104	PGSC0003DMP400010600	1.16937	C	green	CC	PGSC0003DMB000000322	802736	1537329	366637	370773	1169373
4	GRUR_0106	PGSC0003DMP400010670	1.35661	W	red	TIR	PGSC0003DMB000000322	802736	1537329	553873	558564	1356609
4	GRUR_0105	PGSC0003DMP400010669	1.35661	W	red	TIR	PGSC0003DMB000000322	802736	1537329	553873	558564	1356609
4	GRUR_0066	PGSC0003DMP400053060	1.64421	C	green	CC	PGSC0003DMB000000051	85870	519476	1558343	1561092	1644213
4	GRUR_0065	PGSC0003DMP400005107	2.03349	C	green	CC	PGSC0003DMB000000051	85870	519476	1947619	1950605	2033489
4	GRUR_0086	PGSC0003DMP400051394	2.20307	C	green	CC	PGSC0003DMB000000189	1587330	2789540	615744	620454	2203074
4	GRURe_0041	PGSC0003DMP400051306	2.23598	C	yellow	X	PGSC0003DMB000000189	1587330	2789540	648647	649072	2235977
4	GRUR_0083	PGSC0003DMP400051307	2.24159	C	green	CC	PGSC0003DMB000000189	1587330	2789540	654259	659264	2241589
4	GRUR_0082	PGSC0003DMP400051395	2.25504	C	green	CC	PGSC0003DMB000000189	1587330	2789540	667709	674105	2255039
4	GRURe_0159	PGSC0003DMP400051396	2.29534	C	yellow	X	PGSC0003DMB000000189	1587330	2789540	708006	711704	2295336
4	GRURe_0042	PGSC0003DMP400051312	2.31251	C	yellow	X	PGSC0003DMB000000189	1587330	2789540	725176	732467	2312506
4	GRUR_0081	PGSC0003DMP400051313	2.33841	C	green	CC	PGSC0003DMB000000189	1587330	2789540	751078	756566	2338408
4	GRUR_0084	PGSC0003DMP400051316	2.40435	C	green	CC	PGSC0003DMB000000189	1587330	2789540	817021	820410	2404351
4	GRUR_0085	PGSC0003DMP400051319	2.42494	C	green	CC	PGSC0003DMB000000189	1587330	2789540	837612	841802	2424942
4	GRURe_0051	PGSC0003DMP400051323	2.47277	C	yellow	X	PGSC0003DMB000000189	1587330	2789540	885441	886967	2472771
4	GRUR_0107	PGSC0003DMP400011559	3.00412	C	green	CC	PGSC0003DMB000000330	2839541	3546438	164583	167135	3004124
4	GRUR_0108	PGSC0003DMP400011561	3.01375	C	green	CC	PGSC0003DMB000000330	2839541	3546438	174212	176734	3013753
4	GRUR_0103	PGSC0003DMP400020413	3.74809	C	green	CC	PGSC0003DMB000000296	3596439	4424252	151650	154180	3748089
4	GRUR_0102	PGSC0003DMP400020412	3.7672	C	green	CC	PGSC0003DMB000000296	3596439	4424252	170763	173318	3767202
4	GRUR_0101	PGSC0003DMP400020411	3.77297	C	green	CC	PGSC0003DMB000000296	3596439	4424252	176531	179113	3772970
4	GRUR_0093	PGSC0003DMP400020409	3.77805	C	green	CC	PGSC0003DMB000000296	3596439	4424252	181614	182237	3778053
4	GRURe_0160	PGSC0003DMP400020410	3.77873	W	yellow	X	PGSC0003DMB000000296	3596439	4424252	182291	184117	3778730
4	GRUR_0089	PGSC0003DMP400020408	3.78293	C	green	CC	PGSC0003DMB000000296	3596439	4424252	186490	189009	3782929
4	GRUR_0092	PGSC0003DMP400020407	3.78851	C	green	CC	PGSC0003DMB000000296	3596439	4424252	192073	193038	3788512
4	GRUR_0100	PGSC0003DMP400020406	3.79614	C	green	CC	PGSC0003DMB000000296	3596439	4424252	199701	202889	3796140
4	GRUR_0091	PGSC0003DMP400020403	3.80192	C	green	CC	PGSC0003DMB000000296	3596439	4424252	205483	206295	3801922
4	GRURe_0161	PGSC0003DMP400020404	3.80297	W	yellow	X	PGSC0003DMB000000296	3596439	4424252	206527	208029	3802966
4	GRURe_0044	PGSC0003DMP400020464	3.80663	W	yellow	X	PGSC0003DMB000000296	3596439	4424252	210193	210875	3806632
4	GRUR_0090	PGSC0003DMP400020401	3.80987	C	green	CC	PGSC0003DMB000000296	3596439	4424252	213428	219180	3809867
4	GRUR_0099	PGSC0003DMP400020400	3.82264	C	green	CC	PGSC0003DMB000000296	3596439	4424252	226203	228737	3822642
4	GRURe_0045	PGSC0003DMP400020399	3.82863	W	yellow	X	PGSC0003DMB000000296	3596439	4424252	232190	232573	3828629
4	GRURe_0046	PGSC0003DMP400020397	3.83512	W	yellow	X	PGSC0003DMB000000296	3596439	4424252	238683	244607	3835122
4	GRUR_0098	PGSC0003DMP400020396	3.84943	C	green	CC	PGSC0003DMB000000296	3596439	4424252	252991	255862	3849430
4	GRUR_0097	PGSC0003DMP400055644	3.86031	C	green	CC	PGSC0003DMB000000296	3596439	4424252	263870	266810	3860309
4	GRUR_0096	PGSC0003DMP400055643	3.87306	C	green	CC	PGSC0003DMB000000296	3596439	4424252	276617	279305	3873056
4	GRURe_0162	PGSC0003DMP400055642	3.87608	W	yellow	X	PGSC0003DMB000000296	3596439	4424252	279643	281030	3876082
4	GRURe_0163	PGSC0003DMP400055641	3.87779	W	yellow	X	PGSC0003DMB000000296	3596439	4424252	281347	281905	3877786
4	GRURe_0164	PGSC0003DMP400055640	3.89252	W	yellow	X	PGSC0003DMB000000296	3596439	4424252	296083	297323	3892522
4	GRUR_0094	PGSC0003DMP400055601	3.89673	C	green	CC	PGSC0003DMB000000296	3596439	4424252	300295	303114	3896734
4	GRURe_0165	PGSC0003DMP400055639	3.97091	W	yellow	X	PGSC0003DMB000000296	3596439	4424252	374468	377244	3970907
4	GRUR_0095	PGSC0003DMP400055636	4.00743	C	green	CC	PGSC0003DMB000000296	3596439	4424252	410991	413781	4007430
4	GRURe_0036	PGSC0003DMP400064544	6.01598	W	yellow	X	PGSC0003DMB000000086	5510314	7392086	505668	506324	6015982
4	GRUR_0067	PGSC0003DMP400028039	6.05368	C	green	CC	PGSC0003DMB000000086	5510314	7392086	543365	543799	6053679
4	GRURe_0037	PGSC0003DMP400040835	6.05803	W	yellow	X	PGSC0003DMB000000086	5510314	7392086	547714	550969	6058028
4	GRURe_0038	PGSC0003DMP400066701	6.12722	W	yellow	X	PGSC0003DMB000000086	5510314	7392086	616908	617555	6127222
4	GRURe_0158	PGSC0003DMP400040920	6.15852	W	yellow	X	PGSC0003DMB000000086	5510314	7392086	648204	649196	6158518
4	GRUR_0068	PGSC0003DMP400040909	6.16623	C	green	CC	PGSC0003DMB000000086	5510314	7392086	655913	658495	6166227
4	GRUR_0073	PGSC0003DMP400059263	8.17552	C	green	CC	PGSC0003DMB000000118	7442087	9063289	733429	735969	8175516
4	GRUR_0074	PGSC0003DMP400063562	8.19938	C	green	CC	PGSC0003DMB000000118	7442087	9063289	757297	759816	8199384
4	GRURe_0040	PGSC0003DMP400047434	8.25064	C	yellow	X	PGSC0003DMB000000118	7442087	9063289	808554	812348	8250641
4	GRUR_0071	PGSC0003DMP400034307	8.73311	C	green	CC	PGSC0003DMB000000118	7442087	9063289	1291018	1293672	8733105
4	GRUR_0072	PGSC0003DMP400034309	8.75831	C	green	CC	PGSC0003DMB000000118	7442087	9063289	1316227	1321758	8758314
4	GRUR_0069	PGSC0003DMP400034296	8.77638	C	green	CC	PGSC0003DMB000000118	7442087	9063289	1334296	1338192	8776383
4	GRUR_0070	PGSC0003DMP400034297	8.77638	C	green	CC	PGSC0003DMB000000118	7442087	9063289	1334296	1338192	8776383
4	GRURe_0048	PGSC0003DMP400062508	9.42775	C	yellow	X	PGSC0003DMB000000366	9289077	9907562	138672	148023	9427749
4	GRUR_0109	PGSC0003DMP400036348	9.70258	W	red	TIR	PGSC0003DMB000000366	9289077	9907562	413502	417207	9702579
4	GRURe_0035	PGSC0003DMP400005333	15.0533	W	yellow	X	PGSC0003DMB000000016	14835448	18133344	217880	219061	15053328
4	GRUR_0060	PGSC0003DMP400005309	15.0568	C	green	CC	PGSC0003DMB000000016	14835448	18133344	221305	225727	15056753
4	GRUR_0063	PGSC0003DMP400005332	15.077	C	green	CC	PGSC0003DMB000000016	14835448	18133344	241551	244842	15076999
4	GRUR_0061	PGSC0003DMP400005331	15.0771	C	green	CC	PGSC0003DMB000000016	14835448	18133344	241635	243019	15077083
4	GRUR_0062	PGSC0003DMP400041925	17.9994	C	green	CC	PGSC0003DMB000000016	14835448	18133344	3163928	3166860	17999376
4	GRUR_0064	PGSC0003DMP400041928	18.1099	C	green	CC	PGSC0003DMB000000016	14835448	18133344	3274451	3276976	18109899
4	GRUR_0076	PGSC0003DMP400029590	42.1185	C	green	CC	PGSC0003DMB000000123	41765454	43369327	353034	360512	42118488
4	GRUR_0077	PGSC0003DMP400029592	42.1185	C	green	CC	PGSC0003DMB000000123	41765454	43369327	353034	360512	42118488
4	GRUR_0075	PGSC0003DMP400029588	42.1186	C	green	CC	PGSC0003DMB000000123	41765454	43369327	353100	355817	42118554
4	GRUR_0078	PGSC0003DMP400018619	42.6658	W	red	TIR	PGSC0003DMB000000123	41765454	43369327	900315	903097	42665769
4	GRUR_0087	PGSC0003DMP400018755	59.004	C	green	CC	PGSC0003DMB000000226	58054223	59127622	949767	952765	59003990
4	GRURe_0043	PGSC0003DMP400018754	59.0136	W	yellow	X	PGSC0003DMB000000226	58054223	59127622	959384	960241	59013607
4	GRUR_0088	PGSC0003DMP400018753	59.0157	C	green	CC	PGSC0003DMB000000226	58054223	59127622	961475	967115	59015698
4	GRUR_0079	PGSC0003DMP400014063	60.8945	C	green	CC	PGSC0003DMB000000184	59850530	61082144	1044007	1047719	60894537
4	GRUR_0080	PGSC0003DMP400014064	60.895	C	green	CC	PGSC0003DMB000000184	59850530	61082144	1044461	1047707	60894991
5	GRUR_0117	PGSC0003DMP400049281	0.14863	C	green	CC	PGSC0003DMB000000103	1	1744153	1595523	1600358	148630
5	GRUR_0119	PGSC0003DMP400049280	0.14863	C	green	CC	PGSC0003DMB000000103	1	1744153	1595523	1600770	148630
5	GRUR_0116	PGSC0003DMP400043544	1.5065	C	green	CC	PGSC0003DMB000000103	1	1744153	237654	243609	1506499
5	GRUR_0118	PGSC0003DMP400043545	1.5065	C	green	CC	PGSC0003DMB000000103	1	1744153	237654	243609	1506499
5	GRUR_0129	PGSC0003DMP400030446	1.6877	C	green	CC	PGSC0003DMB000000251	2431302	2488378	800679	805218	1687699
5	GRUR_0131	PGSC0003DMP400001550	2.06333	C	green	CC	PGSC0003DMB000000410	1794154	2326329	269175	272303	2063329
5	GRUR_0130	PGSC0003DMP400001553	2.06812	C	green	CC	PGSC0003DMB000000410	1794154	2326329	273963	274814	2068117
5	GRUR_0132	PGSC0003DMP400001556	2.06903	C	green	CC	PGSC0003DMB000000410	1794154	2326329	274881	278873	2069035
5	GRUR_0138	PGSC0003DMP400044306	4.90277	C	green	CC	PGSC0003DMB000000834	4844758	4936727	58015	62038	4902773
5	GRURe_0062	PGSC0003DMP400059437	4.95936	W	yellow	X	PGSC0003DMB000000424	4936728	5445420	22633	26839	4959361
5	GRUR_0133	PGSC0003DMP400006047	4.9896	C	green	CC	PGSC0003DMB000000424	4936728	5445420	52870	57595	4989598
5	GRUR_0134	PGSC0003DMP400039962	5.11087	C	green	CC	PGSC0003DMB000000424	4936728	5445420	174146	177969	5110874
5	GRURe_0067	PGSC0003DMP400039950	5.20541	W	yellow	X	PGSC0003DMB000000424	4936728	5445420	268678	272531	5205406
5	GRUR_0136	PGSC0003DMP400044385	5.35625	C	green	CC	PGSC0003DMB000000424	4936728	5445420	419521	423756	5356249
5	GRUR_0135	PGSC0003DMP400044376	5.36485	C	green	CC	PGSC0003DMB000000424	4936728	5445420	428126	436220	5364854
5	GRUR_0127	PGSC0003DMP400039170	6.17862	W	red	TIR	PGSC0003DMB000000243	5495421	6508852	330233	339386	6178619
5	GRUR_0125	PGSC0003DMP400023886	8.21367	C	green	CC	PGSC0003DMB000000216	8063785	9159758	946093	950554	8213665
5	GRUR_0123	PGSC0003DMP400023851	8.6132	C	green	CC	PGSC0003DMB000000216	8063785	9159758	546561	552743	8613197
5	GRURe_0059	PGSC0003DMP400023854	8.72409	C	yellow	X	PGSC0003DMB000000216	8063785	9159758	435667	441802	8724091
5	GRUR_0124	PGSC0003DMP400023857	8.73517	C	green	CC	PGSC0003DMB000000216	8063785	9159758	424593	433475	8735165
5	GRURe_0058	PGSC0003DMP400023920	8.87357	C	yellow	X	PGSC0003DMB000000216	8063785	9159758	286184	287369	8873574
5	GRURe_0057	PGSC0003DMP400023922	8.87401	C	yellow	X	PGSC0003DMB000000216	8063785	9159758	285744	286136	8874014
5	GRUR_0122	PGSC0003DMP400023921	8.87783	C	green	CC	PGSC0003DMB000000216	8063785	9159758	281927	285649	8877831
5	GRUR_0128	PGSC0003DMP400032442	9.51204	C	green	CC	PGSC0003DMB000000248	9209759	10209609	697572	702298	9512037
5	GRUR_0115	PGSC0003DMP400068066	25.5853	C	green	CC	PGSC0003DMB000000033	24699439	27397864	885825	886748	25585264
5	GRUR_0121	PGSC0003DMP400068305	35.3894	C	green	CC	PGSC0003DMB000000206	34662161	35801119	727256	731412	35389417
5	GRUR_0126	PGSC0003DMP400065754	51.1653	C	green	CC	PGSC0003DMB000000236	51134551	52176242	30767	31273	51165318
5	GRUR_0137	PGSC0003DMP400014827	58.7147	C	green	CC	PGSC0003DMB000000580	58699124	58991022	276353	277602	58714669
5	GRUR_0120	PGSC0003DMP400033262	59.27	C	green	CC	PGSC0003DMB000000106	58108915	58203741	1161045	1163813	59269960
6	GRUR_0150	PGSC0003DMP400036240	0.735643	C	green	CC	PGSC0003DMB000000266	1	914937	735642	739455	735643
6	GRUR_0166	PGSC0003DMP400044252	2.77026	C	green	CC	PGSC0003DMB000000584	2655115	2940677	115145	120499	2770260
6	GRUR_0165	PGSC0003DMP400044254	2.77921	C	green	CC	PGSC0003DMB000000584	2655115	2940677	124095	127892	2779210
6	GRUR_0164	PGSC0003DMP400019250	2.8271	C	green	CC	PGSC0003DMB000000584	2655115	2940677	171988	175813	2827103
6	GRUR_0168	PGSC0003DMP400009448	4.37047	C	green	CC	PGSC0003DMB000000665	4210972	4427150	159496	165280	4370468
6	GRUR_0169	PGSC0003DMP400009454	4.38268	C	green	CC	PGSC0003DMB000000665	4210972	4427150	171711	173566	4382683
6	GRUR_0163	PGSC0003DMP400038048	4.57995	C	green	CC	PGSC0003DMB000000411	4477151	4814085	102795	105566	4579946
6	GRUR_0156	PGSC0003DMP400038047	4.59212	C	green	CC	PGSC0003DMB000000411	4477151	4814085	114972	120028	4592123
6	GRUR_0157	PGSC0003DMP400055156	4.66268	C	green	CC	PGSC0003DMB000000411	4477151	4814085	185534	189589	4662685
6	GRUR_0158	PGSC0003DMP400036055	4.7091	C	green	CC	PGSC0003DMB000000411	4477151	4814085	231950	236183	4709101
6	GRUR_0160	PGSC0003DMP400036056	4.73297	C	green	CC	PGSC0003DMB000000411	4477151	4814085	255819	259252	4732970
6	GRUR_0161	PGSC0003DMP400036057	4.73938	C	green	CC	PGSC0003DMB000000411	4477151	4814085	262229	265990	4739380
6	GRUR_0155	PGSC0003DMP400036061	4.78212	C	green	CC	PGSC0003DMB000000411	4477151	4814085	304973	307192	4782124
6	GRUR_0162	PGSC0003DMP400036062	4.79233	C	green	CC	PGSC0003DMB000000411	4477151	4814085	315178	318399	4792329
6	GRUR_0159	PGSC0003DMP400036070	4.81011	C	green	CC	PGSC0003DMB000000411	4477151	4814085	332956	334335	4810107
6	GRUR_0167	PGSC0003DMP400017113	7.50122	W	red	TIR	PGSC0003DMB000000625	7319914	7572114	181306	183306	7501220
6	GRUR_0139	PGSC0003DMP400040216	9.73781	C	green	CC	PGSC0003DMB000000044	7899554	10335042	1838261	1840399	9737815
6	GRUR_0152	PGSC0003DMP400004310	14.3701	W	red	TIR	PGSC0003DMB000000301	14367702	15179667	2413	5382	14370115
6	GRUR_0154	PGSC0003DMP400004308	14.3958	W	red	TIR	PGSC0003DMB000000301	14367702	15179667	28085	34485	14395787
6	GRUR_0153	PGSC0003DMP400004305	14.4188	W	red	TIR	PGSC0003DMB000000301	14367702	15179667	51050	56478	14418752
6	GRUR_0151	PGSC0003DMP400029135	20.4968	C	green	CC	PGSC0003DMB000000279	20471686	21338990	25114	27478	20496800
6	GRUR_0147	PGSC0003DMP400054560	39.386	W	red	TIR	PGSC0003DMB000000222	39319130	40411035	66851	72146	39385981
6	GRUR_0142	PGSC0003DMP400009181	39.7959	C	green	CC	PGSC0003DMB000000222	39319130	40411035	476752	478017	39795882
6	GRUR_0144	PGSC0003DMP400009180	39.799	C	green	CC	PGSC0003DMB000000222	39319130	40411035	479912	482991	39799042
6	GRUR_0143	PGSC0003DMP400009178	39.8043	C	green	CC	PGSC0003DMB000000222	39319130	40411035	485193	487359	39804323
6	GRURe_0069	PGSC0003DMP400068461	39.812	W	yellow	X	PGSC0003DMB000000222	39319130	40411035	492914	493474	39812044
6	GRURe_0070	PGSC0003DMP400065856	39.8484	W	yellow	X	PGSC0003DMB000000222	39319130	40411035	529231	530016	39848361
6	GRUR_0141	PGSC0003DMP400009176	39.8531	C	green	CC	PGSC0003DMB000000222	39319130	40411035	533954	535925	39853084
6	GRURe_0071	PGSC0003DMP400055940	39.8753	W	yellow	X	PGSC0003DMB000000222	39319130	40411035	556156	557825	39875286
6	GRURe_0072	PGSC0003DMP400055905	39.8853	W	yellow	X	PGSC0003DMB000000222	39319130	40411035	566146	569036	39885276
6	GRUR_0146	PGSC0003DMP400055939	39.9102	C	green	CC	PGSC0003DMB000000222	39319130	40411035	591049	593596	39910179
6	GRURe_0073	PGSC0003DMP400055938	39.9226	W	yellow	X	PGSC0003DMB000000222	39319130	40411035	603432	604069	39922562
6	GRURe_0168	PGSC0003DMP400055937	39.9237	W	yellow	X	PGSC0003DMB000000222	39319130	40411035	604578	605384	39923708
6	GRUR_0145	PGSC0003DMP400055904	40.0024	C	green	CC	PGSC0003DMB000000222	39319130	40411035	683281	685942	40002411
6	GRUR_0149	PGSC0003DMP400008670	41.1992	C	green	CC	PGSC0003DMB000000246	41185290	42189849	13910	15886	41199200
6	GRUR_0148	PGSC0003DMP400008671	41.2058	C	green	CC	PGSC0003DMB000000246	41185290	42189849	20480	23680	41205770
6	GRUR_0140	PGSC0003DMP400045297	43.785	W	red	TIR	PGSC0003DMB000000158	43722217	45114443	62808	70651	43785025
7	GRUR_0170	PGSC0003DMP400060124	1.37589	C	green	CC	PGSC0003DMB000000047	1	2402493	1375887	1378619	1375888
7	GRUR_0174	PGSC0003DMP400053468	3.14229	W	red	TIR	PGSC0003DMB000000300	2452494	3267662	689794	698793	3142288
7	GRUR_0175	PGSC0003DMP400053466	3.14326	W	red	TIR	PGSC0003DMB000000300	2452494	3267662	690762	695305	3143256
7	GRUR_0173	PGSC0003DMP400053469	3.14389	W	red	TIR	PGSC0003DMB000000300	2452494	3267662	691399	692627	3143893
7	GRUR_0178	PGSC0003DMP400039844	6.5178	C	green	CC	PGSC0003DMB000000403	6240485	6779686	277316	284879	6517801
7	GRUR_0179	PGSC0003DMP400039856	6.52901	W	red	TIR	PGSC0003DMB000000403	6240485	6779686	288523	290871	6529008
7	GRUR_0184	PGSC0003DMP400041856	6.90074	W	red	TIR	PGSC0003DMB000000684	6829687	7031955	71055	80518	6900742
7	GRUR_0181	PGSC0003DMP400041847	6.9292	C	green	CC	PGSC0003DMB000000684	6829687	7031955	99509	102040	6929196
7	GRUR_0182	PGSC0003DMP400041848	6.93365	C	green	CC	PGSC0003DMB000000684	6829687	7031955	103965	107043	6933652
7	GRUR_0183	PGSC0003DMP400041849	6.93365	C	green	CC	PGSC0003DMB000000684	6829687	7031955	103965	107043	6933652
7	GRUR_0172	PGSC0003DMP400023972	38.351	W	red	TIR	PGSC0003DMB000000157	37770094	39163441	580952	590444	38351046
7	GRUR_0180	PGSC0003DMP400002016	43.7532	C	green	CC	PGSC0003DMB000000468	43357560	43794728	395677	398246	43753237
7	GRUR_0177	PGSC0003DMP400045441	45.4867	C	green	CC	PGSC0003DMB000000313	45151830	45912698	334851	339234	45486681
7	GRUR_0176	PGSC0003DMP400045393	45.4996	C	green	CC	PGSC0003DMB000000313	45151830	45912698	347723	351456	45499553
7	GRUR_0171	PGSC0003DMP400030257	47.1312	W	red	TIR	PGSC0003DMB000000102	46290402	48053346	840809	845313	47131211
8	GRUR_0201	PGSC0003DMP400004056	0.036255	C	green	CC	PGSC0003DMB000000273	1	898389	36254	44052	36255
8	GRUR_0202	PGSC0003DMP400004057	0.069642	C	green	CC	PGSC0003DMB000000273	1	898389	69641	72815	69642
8	GRUR_0208	PGSC0003DMP400004059	0.075191	C	green	CC	PGSC0003DMB000000273	1	898389	75190	79832	75191
8	GRUR_0209	PGSC0003DMP400004060	0.087598	C	green	CC	PGSC0003DMB000000273	1	898389	87597	89993	87598
8	GRUR_0207	PGSC0003DMP400004052	0.093828	C	green	CC	PGSC0003DMB000000273	1	898389	93827	98358	93828
8	GRUR_0203	PGSC0003DMP400022046	0.117668	C	green	CC	PGSC0003DMB000000273	1	898389	117667	124881	117668
8	GRUR_0204	PGSC0003DMP400022051	0.174613	C	green	CC	PGSC0003DMB000000273	1	898389	174612	177047	174613
8	GRUR_0205	PGSC0003DMP400022053	0.178665	C	green	CC	PGSC0003DMB000000273	1	898389	178664	185249	178665
8	GRUR_0206	PGSC0003DMP400022055	0.186309	C	green	CC	PGSC0003DMB000000273	1	898389	186308	196189	186309
8	GRUR_0222	PGSC0003DMP400032156	3.71337	W	red	TIR	PGSC0003DMB000000341	3373309	4058193	340061	344610	3713370
8	GRUR_0211	PGSC0003DMP400032157	3.73068	C	green	CC	PGSC0003DMB000000341	3373309	4058193	357367	361486	3730676
8	GRUR_0212	PGSC0003DMP400032158	3.73068	C	green	CC	PGSC0003DMB000000341	3373309	4058193	357367	361486	3730676
8	GRUR_0213	PGSC0003DMP400032159	3.73068	C	green	CC	PGSC0003DMB000000341	3373309	4058193	357367	361486	3730676
8	GRUR_0214	PGSC0003DMP400032160	3.73068	C	green	CC	PGSC0003DMB000000341	3373309	4058193	357367	361486	3730676
8	GRUR_0215	PGSC0003DMP400032162	3.73068	C	green	CC	PGSC0003DMB000000341	3373309	4058193	357367	361486	3730676
8	GRUR_0218	PGSC0003DMP400032163	3.73508	C	green	CC	PGSC0003DMB000000341	3373309	4058193	361769	364253	3735078
8	GRUR_0216	PGSC0003DMP400032165	3.73926	C	green	CC	PGSC0003DMB000000341	3373309	4058193	365953	370536	3739262
8	GRUR_0219	PGSC0003DMP400032166	3.73926	C	green	CC	PGSC0003DMB000000341	3373309	4058193	365953	370536	3739262
8	GRUR_0217	PGSC0003DMP400032167	3.73926	C	green	CC	PGSC0003DMB000000341	3373309	4058193	365953	370536	3739262
8	GRUR_0220	PGSC0003DMP400032215	3.80425	C	green	CC	PGSC0003DMB000000341	3373309	4058193	430941	434861	3804250
8	GRUR_0221	PGSC0003DMP400032216	3.80425	C	green	CC	PGSC0003DMB000000341	3373309	4058193	430941	434861	3804250
8	GRUR_0185	PGSC0003DMP400024260	7.04208	C	green	CC	PGSC0003DMB000000132	5914946	7451624	1127131	1131177	7042077
8	GRURe_0074	PGSC0003DMP400032932	9.52693	W	yellow	X	PGSC0003DMB000000056	8223164	10444053	1303770	1308604	9526934
8	GRURe_0076	PGSC0003DMP400032934	9.55181	W	yellow	X	PGSC0003DMB000000056	8223164	10444053	1328646	1328949	9551810
8	GRURe_0077	PGSC0003DMP400032929	9.57897	W	yellow	X	PGSC0003DMB000000056	8223164	10444053	1355802	1356253	9578966
8	GRUR_0210	PGSC0003DMP400013075	29.1552	C	green	CC	PGSC0003DMB000000335	28563183	29260129	592022	595497	29155205
8	GRUR_0199	PGSC0003DMP400065041	29.867	C	green	CC	PGSC0003DMB000000191	29310130	30507374	556857	559232	29866987
8	GRUR_0196	PGSC0003DMP400051523	29.8762	C	green	CC	PGSC0003DMB000000191	29310130	30507374	566097	568756	29876227
8	GRURe_0083	PGSC0003DMP400051561	29.8899	W	yellow	X	PGSC0003DMB000000191	29310130	30507374	579740	581287	29889870
8	GRURe_0084	PGSC0003DMP400051525	29.907	W	yellow	X	PGSC0003DMB000000191	29310130	30507374	596915	597821	29907045
8	GRUR_0197	PGSC0003DMP400051562	29.908	C	green	CC	PGSC0003DMB000000191	29310130	30507374	597901	598861	29908031
8	GRUR_0198	PGSC0003DMP400051526	29.9373	C	green	CC	PGSC0003DMB000000191	29310130	30507374	627219	630758	29937349
8	GRUR_0223	PGSC0003DMP400053750	34.824	C	green	CC	PGSC0003DMB000000494	34683752	35080241	140245	144029	34823997
8	GRUR_0224	PGSC0003DMP400053751	34.8305	C	green	CC	PGSC0003DMB000000494	34683752	35080241	146785	151779	34830537
8	GRUR_0226	PGSC0003DMP400053796	35.0681	C	green	CC	PGSC0003DMB000000494	34683752	35080241	384385	387577	35068137
8	GRUR_0225	PGSC0003DMP400053795	35.0737	C	green	CC	PGSC0003DMB000000494	34683752	35080241	389964	395032	35073716
8	GRUR_0193	PGSC0003DMP400016465	36.4304	C	green	CC	PGSC0003DMB000000144	35130242	36594377	1300141	1304441	36430383
8	GRUR_0190	PGSC0003DMP400016417	36.4361	C	green	CC	PGSC0003DMB000000144	35130242	36594377	1305890	1313646	36436132
8	GRUR_0191	PGSC0003DMP400016420	36.4485	C	green	CC	PGSC0003DMB000000144	35130242	36594377	1318300	1320879	36448542
8	GRUR_0188	PGSC0003DMP400016468	36.4524	C	green	CC	PGSC0003DMB000000144	35130242	36594377	1322151	1322807	36452393
8	GRUR_0187	PGSC0003DMP400016421	36.454	C	green	CC	PGSC0003DMB000000144	35130242	36594377	1323712	1325747	36453954
8	GRUR_0192	PGSC0003DMP400016422	36.456	C	green	CC	PGSC0003DMB000000144	35130242	36594377	1325803	1326427	36456045
8	GRUR_0186	PGSC0003DMP400016423	36.4707	C	green	CC	PGSC0003DMB000000144	35130242	36594377	1340463	1348756	36470705
8	GRURe_0078	PGSC0003DMP400016425	36.4791	C	yellow	X	PGSC0003DMB000000144	35130242	36594377	1348842	1349579	36479084
8	GRURe_0079	PGSC0003DMP400016426	36.4964	C	yellow	X	PGSC0003DMB000000144	35130242	36594377	1366206	1367433	36496448
8	GRUR_0194	PGSC0003DMP400029816	36.5029	C	green	CC	PGSC0003DMB000000144	35130242	36594377	1372679	1376221	36502921
8	GRUR_0189	PGSC0003DMP400029817	36.5112	C	green	CC	PGSC0003DMB000000144	35130242	36594377	1380983	1381861	36511225
8	GRUR_0195	PGSC0003DMP400029818	36.5282	C	green	CC	PGSC0003DMB000000144	35130242	36594377	1397998	1403792	36528240
8	GRURe_0080	PGSC0003DMP400029819	36.5456	C	yellow	X	PGSC0003DMB000000144	35130242	36594377	1415322	1415780	36545564
8	GRURe_0081	PGSC0003DMP400029824	36.5711	C	yellow	X	PGSC0003DMB000000144	35130242	36594377	1440884	1442611	36571126
8	GRURe_0082	PGSC0003DMP400029825	36.5847	C	yellow	X	PGSC0003DMB000000144	35130242	36594377	1454473	1455384	36584715
8	GRUR_0200	PGSC0003DMP400008432	39.2586	C	green	CC	PGSC0003DMB000000201	38651911	39812985	606725	610441	39258636
9	GRUR_0227	PGSC0003DMP400064660	6.39421	C	green	CC	PGSC0003DMB000000021	5456340	8531586	937871	938278	6394211
9	GRUR_0231	PGSC0003DMP400065290	19.7424	C	green	CC	PGSC0003DMB000000161	19454227	20821039	288160	289452	19742387
9	GRUR_0233	PGSC0003DMP400015090	22.4408	C	green	CC	PGSC0003DMB000000207	21716121	22852601	724690	728818	22440811
9	GRUR_0228	PGSC0003DMP400007835	24.6862	C	green	CC	PGSC0003DMB000000080	22902602	24859342	1783597	1786007	24686199
9	GRUR_0229	PGSC0003DMP400032940	26.7758	C	green	CC	PGSC0003DMB000000124	26136046	27733575	639793	640428	26775839
9	GRUR_0256	PGSC0003DMP400056156	28.5334	C	green	CC	PGSC0003DMB000000430	28532503	29026629	873	4202	28533376
9	GRUR_0234	PGSC0003DMP400030872	34.3715	C	green	CC	PGSC0003DMB000000229	33780013	34846976	591519	594283	34371532
9	GRUR_0230	PGSC0003DMP400055980	38.7631	W	red	TIR	PGSC0003DMB101000130	37360158	38588094	1402989	1406340	38763147
9	GRURe_0085	PGSC0003DMP400006760	42.7179	W	yellow	X	PGSC0003DMB000000263	42446570	43373034	271314	272413	42717884
9	GRURe_0086	PGSC0003DMP400006847	42.7624	W	yellow	X	PGSC0003DMB000000263	42446570	43373034	315861	316591	42762431
9	GRUR_0235	PGSC0003DMP400006764	42.805	C	green	CC	PGSC0003DMB000000263	42446570	43373034	358403	361507	42804973
9	GRUR_0236	PGSC0003DMP400006771	42.9524	C	green	CC	PGSC0003DMB000000263	42446570	43373034	505835	507804	42952405
9	GRUR_0232	PGSC0003DMP400029948	47.5439	C	green	CC	PGSC0003DMB000000174	47518847	48803954	25037	29824	47543884
9	GRUR_0245	PGSC0003DMP400035771	50.7776	C	green	CC	PGSC0003DMB000000339	50741600	51428963	35973	38570	50777573
9	GRURe_0174	PGSC0003DMP400035766	50.7967	C	yellow	X	PGSC0003DMB000000339	50741600	51428963	55109	56361	50796709
9	GRUR_0252	PGSC0003DMP400035765	50.798	W	red	TIR	PGSC0003DMB000000339	50741600	51428963	56383	57618	50797983
9	GRURe_0087	PGSC0003DMP400035764	50.8075	C	yellow	X	PGSC0003DMB000000339	50741600	51428963	65911	66489	50807511
9	GRUR_0242	PGSC0003DMP400035772	50.9526	C	green	CC	PGSC0003DMB000000339	50741600	51428963	210994	212874	50952594
9	GRURe_0088	PGSC0003DMP400035782	50.9546	C	yellow	X	PGSC0003DMB000000339	50741600	51428963	213047	213794	50954647
9	GRUR_0247	PGSC0003DMP400035779	50.9591	C	green	CC	PGSC0003DMB000000339	50741600	51428963	217468	220447	50959068
9	GRUR_0246	PGSC0003DMP400035773	50.9662	C	green	CC	PGSC0003DMB000000339	50741600	51428963	224594	227182	50966194
9	GRUR_0243	PGSC0003DMP400035778	50.9723	C	green	CC	PGSC0003DMB000000339	50741600	51428963	230749	231636	50972349
9	GRUR_0249	PGSC0003DMP400035775	50.9761	C	green	CC	PGSC0003DMB000000339	50741600	51428963	234489	237272	50976089
9	GRUR_0250	PGSC0003DMP400042157	51.0013	C	green	CC	PGSC0003DMB000000339	50741600	51428963	259697	260575	51001297
9	GRUR_0244	PGSC0003DMP400042156	51.0058	C	green	CC	PGSC0003DMB000000339	50741600	51428963	264152	265804	51005752
9	GRURe_0089	PGSC0003DMP400042155	51.0076	C	yellow	X	PGSC0003DMB000000339	50741600	51428963	265979	266865	51007579
9	GRUR_0248	PGSC0003DMP400042153	51.0126	C	green	CC	PGSC0003DMB000000339	50741600	51428963	270952	273930	51012552
9	GRURe_0171	PGSC0003DMP400013663	51.0664	C	yellow	X	PGSC0003DMB000000339	50741600	51428963	324825	328280	51066425
9	GRUR_0255	PGSC0003DMP400013664	51.0713	W	red	TIR	PGSC0003DMB000000339	50741600	51428963	329742	337318	51071342
9	GRUR_0254	PGSC0003DMP400045909	51.1114	W	red	TIR	PGSC0003DMB000000339	50741600	51428963	369788	374089	51111388
9	GRUR_0253	PGSC0003DMP400045901	51.118	W	red	TIR	PGSC0003DMB000000339	50741600	51428963	376351	379104	51117951
9	GRUR_0251	PGSC0003DMP400045902	51.1208	W	red	TIR	PGSC0003DMB000000339	50741600	51428963	379233	383717	51120833
9	GRURe_0090	PGSC0003DMP400045908	51.1342	C	yellow	X	PGSC0003DMB000000339	50741600	51428963	392598	393068	51134198
9	GRURe_0091	PGSC0003DMP400045904	51.1368	C	yellow	X	PGSC0003DMB000000339	50741600	51428963	395165	396879	51136765
9	GRUR_0241	PGSC0003DMP400054859	51.7372	C	green	CC	PGSC0003DMB000000280	51478964	52344675	258243	262042	51737207
9	GRUR_0239	PGSC0003DMP400029017	52.2579	C	green	CC	PGSC0003DMB000000280	51478964	52344675	778913	783166	52257877
9	GRURe_0169	PGSC0003DMP400029015	52.2598	W	yellow	X	PGSC0003DMB000000280	51478964	52344675	780885	783161	52259849
9	GRUR_0238	PGSC0003DMP400029014.1	52.2727	C	green	CC	PGSC0003DMB000000280	51478964	52344675	793754	802663	52272718
9	GRUR_0237	PGSC0003DMP400029014.2	52.2727	C	green	CC	PGSC0003DMB000000280	51478964	52344675	793754	802663	52272718
9	GRUR_0240	PGSC0003DMP400029011	52.3031	C	green	CC	PGSC0003DMB000000280	51478964	52344675	824157	827175	52303121
9	GRURe_0170	PGSC0003DMP400029088	52.3167	W	yellow	X	PGSC0003DMB000000280	51478964	52344675	837767	838367	52316731
9	GRUR_0259	PGSC0003DMP400021099	52.3955	C	green	CC	PGSC0003DMB000000651	52394676	52625099	814	1761	52395490
9	GRUR_0263	PGSC0003DMP400021098	52.4019	C	green	CC	PGSC0003DMB000000651	52394676	52625099	7271	9836	52401947
9	GRUR_0262	PGSC0003DMP400021091	52.4636	C	green	CC	PGSC0003DMB000000651	52394676	52625099	68972	71633	52463648
9	GRURe_0093	PGSC0003DMP400021090	52.4698	C	yellow	X	PGSC0003DMB000000651	52394676	52625099	75116	75838	52469792
9	GRUR_0258	PGSC0003DMP400021089	52.4713	C	green	CC	PGSC0003DMB000000651	52394676	52625099	76650	77379	52471326
9	GRUR_0261	PGSC0003DMP400021087	52.473	C	green	CC	PGSC0003DMB000000651	52394676	52625099	78319	83835	52472995
9	GRURe_0094	PGSC0003DMP400021086	52.4787	C	yellow	X	PGSC0003DMB000000651	52394676	52625099	84011	85090	52478687
9	GRURe_0095	PGSC0003DMP400011635	52.4913	C	yellow	X	PGSC0003DMB000000651	52394676	52625099	96593	97564	52491269
9	GRURe_0172	PGSC0003DMP400011636	52.4923	C	yellow	X	PGSC0003DMB000000651	52394676	52625099	97646	98435	52492322
9	GRURe_0096	PGSC0003DMP400011620	52.505	C	yellow	X	PGSC0003DMB000000651	52394676	52625099	110297	111061	52504973
9	GRURe_0097	PGSC0003DMP400011623	52.5274	C	yellow	X	PGSC0003DMB000000651	52394676	52625099	132722	133750	52527398
9	GRUR_0257	PGSC0003DMP400011612	52.559	C	green	CC	PGSC0003DMB000000651	52394676	52625099	164337	168802	52559013
9	GRURe_0098	PGSC0003DMP400011614	52.5849	C	yellow	X	PGSC0003DMB000000651	52394676	52625099	190186	191397	52584862
9	GRURe_0173	PGSC0003DMP400011615	52.5864	C	yellow	X	PGSC0003DMB000000651	52394676	52625099	191698	194328	52586374
9	GRUR_0260	PGSC0003DMP400011617	52.6145	C	green	CC	PGSC0003DMB000000651	52394676	52625099	219867	224443	52614543
9	GRUR_0264	PGSC0003DMP400011616	52.6146	C	green	CC	PGSC0003DMB000000651	52394676	52625099	219908	223756	52614584
10	GRUR_0286	PGSC0003DMP400037870	3.4769	C	green	CC	PGSC0003DMB000000626	3350730	3602074	126169	129638	3476899
10	GRUR_0285	PGSC0003DMP400037873	3.48909	C	green	CC	PGSC0003DMB000000626	3350730	3602074	138364	142235	3489094
10	GRUR_0281	PGSC0003DMP400033742	5.58918	C	green	CC	PGSC0003DMB000000267	4717847	5625086	871332	875638	5589179
10	GRUR_0279	PGSC0003DMP400044490	15.6937	C	green	CC	PGSC0003DMB000000165	14465512	15787204	1228214	1232621	15693726
10	GRUR_0277	PGSC0003DMP400038184	26.101	C	green	CC	PGSC0003DMB000000112	25975587	27652492	125420	126355	26101007
10	GRUR_0278	PGSC0003DMP400014485	27.4515	C	green	CC	PGSC0003DMB000000112	25975587	27652492	1475898	1478156	27451485
10	GRUR_0280	PGSC0003DMP400024729	36.8489	C	green	CC	PGSC0003DMB000000220	36807969	37900550	40969	44031	36848938
10	GRUR_0282	PGSC0003DMP400046327	40.5658	C	green	CC	PGSC0003DMB000000325	40506652	41223531	59142	65562	40565794
10	GRUR_0283	PGSC0003DMP400046328	40.568	C	green	CC	PGSC0003DMB000000325	40506652	41223531	61360	65626	40568012
10	GRUR_0284	PGSC0003DMP400020238	43.599	C	green	CC	PGSC0003DMB000000379	43593851	44179661	5194	6987	43599045
10	GRUR_0270	PGSC0003DMP400014731	45.9363	C	green	CC	PGSC0003DMB000000008	45825639	49900885	110703	116287	45936342
10	GRUR_0271	PGSC0003DMP400014733	45.9363	C	green	CC	PGSC0003DMB000000008	45825639	49900885	110703	116287	45936342
10	GRUR_0269	PGSC0003DMP400014729	45.938	C	green	CC	PGSC0003DMB000000008	45825639	49900885	112377	116287	45938016
10	GRUR_0276	PGSC0003DMP400014728	45.9593	C	green	CC	PGSC0003DMB000000008	45825639	49900885	133698	139057	45959337
10	GRUR_0268	PGSC0003DMP400014711	46.1748	C	green	CC	PGSC0003DMB000000008	45825639	49900885	349161	353650	46174800
10	GRUR_0267	PGSC0003DMP400014710	46.1767	C	green	CC	PGSC0003DMB000000008	45825639	49900885	351064	352608	46176703
10	GRURe_0175	PGSC0003DMP400014709	46.1783	C	yellow	X	PGSC0003DMB000000008	45825639	49900885	352695	353564	46178334
10	GRUR_0272	PGSC0003DMP400019508	46.1862	C	green	CC	PGSC0003DMB000000008	45825639	49900885	360520	364392	46186159
10	GRURe_0176	PGSC0003DMP400019641	46.2881	C	yellow	X	PGSC0003DMB000000008	45825639	49900885	462472	469503	46288111
10	GRURe_0177	PGSC0003DMP400019636	46.2891	C	yellow	X	PGSC0003DMB000000008	45825639	49900885	463436	472774	46289075
10	GRUR_0266	PGSC0003DMP400019633	46.3385	C	green	CC	PGSC0003DMB000000008	45825639	49900885	512895	513743	46338534
10	GRUR_0275	PGSC0003DMP400019632	46.3394	C	green	CC	PGSC0003DMB000000008	45825639	49900885	513767	514875	46339406
10	GRURe_0099	PGSC0003DMP400019631	46.3488	C	yellow	X	PGSC0003DMB000000008	45825639	49900885	523135	524913	46348774
10	GRURe_0100	PGSC0003DMP400019630	46.3911	C	yellow	X	PGSC0003DMB000000008	45825639	49900885	565471	566025	46391110
10	GRUR_0274	PGSC0003DMP400019629	46.3919	C	green	CC	PGSC0003DMB000000008	45825639	49900885	566235	571822	46391874
10	GRUR_0265	PGSC0003DMP400019616	46.4238	C	green	CC	PGSC0003DMB000000008	45825639	49900885	598146	599387	46423785
10	GRUR_0273	PGSC0003DMP400019615	46.4251	C	green	CC	PGSC0003DMB000000008	45825639	49900885	599434	601812	46425073
10	GRUR_0287	PGSC0003DMP400015104	52.1505	C	green	CC	PGSC0003DMB000000736	52150526	52313507	3	5309	52150529
10	GRUR_0288	PGSC0003DMP400015107	52.1577	C	green	CC	PGSC0003DMB000000736	52150526	52313507	7141	13717	52157667
10	GRUR_0289	PGSC0003DMP400015106	52.1603	C	green	CC	PGSC0003DMB000000736	52150526	52313507	9813	13697	52160339
11	GRURe_0117	PGSC0003DMP400067444	2.79132	W	yellow	X	PGSC0003DMB000000148	1593784	3033166	1197535	1198377	2791319
11	GRUR_0311	PGSC0003DMP400023545	2.79263	C	green	CC	PGSC0003DMB000000148	1593784	3033166	1198844	1200994	2792628
11	GRUR_0312	PGSC0003DMP400029664	2.92751	W	red	TIR	PGSC0003DMB000000148	1593784	3033166	1333729	1339206	2927513
11	GRURe_0182	PGSC0003DMP400029670	2.93412	W	yellow	X	PGSC0003DMB000000148	1593784	3033166	1340332	1347110	2934116
11	GRURe_0118	PGSC0003DMP400029663	2.93743	W	yellow	X	PGSC0003DMB000000148	1593784	3033166	1343644	1347110	2937428
11	GRURe_0119	PGSC0003DMP400029676	2.98406	W	yellow	X	PGSC0003DMB000000148	1593784	3033166	1390274	1390807	2984058
11	GRURe_0127	PGSC0003DMP400029683	2.99625	W	yellow	X	PGSC0003DMB000000148	1593784	3033166	1402463	1403820	2996247
11	GRUR_0313	PGSC0003DMP400029677	3.00115	W	red	TIR	PGSC0003DMB000000148	1593784	3033166	1407371	1411692	3001155
11	GRURe_0120	PGSC0003DMP400029684	3.0065	W	yellow	X	PGSC0003DMB000000148	1593784	3033166	1412719	1417722	3006503
11	GRUR_0314	PGSC0003DMP400029678	3.01918	W	red	TIR	PGSC0003DMB000000148	1593784	3033166	1425397	1430813	3019181
11	GRUR_0322	PGSC0003DMP400027484	3.19236	W	red	TIR	PGSC0003DMB000000505	3083167	3466239	109197	114616	3192364
11	GRURe_0122	PGSC0003DMP400027490	3.20122	C	yellow	X	PGSC0003DMB000000505	3083167	3466239	118052	123502	3201219
11	GRURe_0123	PGSC0003DMP400027486	3.22248	C	yellow	X	PGSC0003DMB000000505	3083167	3466239	139311	142679	3222478
11	GRUR_0320	PGSC0003DMP400027502	3.23363	W	red	TIR	PGSC0003DMB000000505	3083167	3466239	150467	153876	3233634
11	GRUR_0321	PGSC0003DMP400027528	3.45271	W	red	TIR	PGSC0003DMB000000505	3083167	3466239	369547	373848	3452714
11	GRUR_0315	PGSC0003DMP400066527	4.21821	C	green	CC	PGSC0003DMB000000152	3516240	4946570	701973	704693	4218213
11	GRUR_0317	PGSC0003DMP400047516	5.50274	C	green	CC	PGSC0003DMB000000324	4996571	5715332	506169	508868	5502740
11	GRURe_0124	PGSC0003DMP400003562	5.84601	C	yellow	X	PGSC0003DMB000000549	5765333	6084475	80678	83865	5846011
11	GRUR_0326	PGSC0003DMP400003561	5.8605	C	green	CC	PGSC0003DMB000000549	5765333	6084475	95165	98184	5860498
11	GRUR_0329	PGSC0003DMP400003560	5.8649	C	green	CC	PGSC0003DMB000000549	5765333	6084475	99568	101873	5864901
11	GRUR_0328	PGSC0003DMP400003559	5.86932	C	green	CC	PGSC0003DMB000000549	5765333	6084475	103992	106931	5869325
11	GRURe_0128	PGSC0003DMP400003556	5.88779	C	yellow	X	PGSC0003DMB000000549	5765333	6084475	122460	126223	5887793
11	GRUR_0327	PGSC0003DMP400003582	5.98415	C	green	CC	PGSC0003DMB000000549	5765333	6084475	218815	222062	5984148
11	GRUR_0330	PGSC0003DMP400003580	6.00615	C	green	CC	PGSC0003DMB000000549	5765333	6084475	240819	241558	6006152
11	GRUR_0333	PGSC0003DMP400003579	6.00694	C	green	CC	PGSC0003DMB000000549	5765333	6084475	241611	243431	6006944
11	GRUR_0332	PGSC0003DMP400003578	6.02753	C	green	CC	PGSC0003DMB000000549	5765333	6084475	262200	265580	6027533
11	GRUR_0325	PGSC0003DMP400003575	6.05194	C	green	CC	PGSC0003DMB000000549	5765333	6084475	286612	287930	6051945
11	GRURe_0125	PGSC0003DMP400065707	6.0595	C	yellow	X	PGSC0003DMB000000549	5765333	6084475	294164	295339	6059497
11	GRUR_0331	PGSC0003DMP400003574	6.07233	C	green	CC	PGSC0003DMB000000549	5765333	6084475	306999	309000	6072332
11	GRUR_0324	PGSC0003DMP400048338	9.17264	W	red	TIR	PGSC0003DMB000000524	9086781	9444695	85861	91532	9172642
11	GRUR_0323	PGSC0003DMP400026554	9.4337	W	red	TIR	PGSC0003DMB000000524	9086781	9444695	346920	351083	9433701
11	GRUR_0310	PGSC0003DMP400001685	10.5681	W	red	TIR	PGSC0003DMB000000134	9494696	11016701	1073430	1082064	10568126
11	GRUR_0335	PGSC0003DMP400054328	21.1984	C	green	CC	PGSC0003DMB000000009	20070410	22445233	1127940	1131462	21198350
11	GRURe_0101	PGSC0003DMP400056738	22.2675	W	yellow	X	PGSC0003DMB000000009	20070410	22445233	2197077	2197478	22267487
11	GRUR_0334	PGSC0003DMP400011805	22.2827	W	red	TIR	PGSC0003DMB000000009	20070410	22445233	2212318	2213352	22282728
11	GRUR_0336	PGSC0003DMP400066941	22.284	W	red	TIR	PGSC0003DMB000000009	20070410	22445233	2213575	2215781	22283985
11	GRUR_0316	PGSC0003DMP400016717	34.0347	C	green	CC	PGSC0003DMB000000217	33490005	34584127	544653	548408	34034658
11	GRUR_0318	PGSC0003DMP400013002	35.3866	C	green	CC	PGSC0003DMB000000367	35022769	35637409	363879	367867	35386648
11	GRUR_0319	PGSC0003DMP400034099	37.5048	C	green	CC	PGSC0003DMB000000392	37502566	38060619	2241	6232	37504807
11	GRUR_0294	PGSC0003DMP400034188	39.41	C	green	CC	PGSC0003DMB000000017	38110620	41408050	1299364	1303332	39409984
11	GRUR_0298	PGSC0003DMP400034187	39.4229	C	green	CC	PGSC0003DMB000000017	38110620	41408050	1312329	1314644	39422949
11	GRURe_0178	PGSC0003DMP400032355	39.8985	W	yellow	X	PGSC0003DMB000000017	38110620	41408050	1787844	1791846	39898464
11	GRURe_0179	PGSC0003DMP400032357	39.9107	W	yellow	X	PGSC0003DMB000000017	38110620	41408050	1800093	1805429	39910713
11	GRUR_0290	PGSC0003DMP400032356	39.9107	C	green	CC	PGSC0003DMB000000017	38110620	41408050	1800120	1801055	39910740
11	GRUR_0297	PGSC0003DMP400032358	39.9166	C	green	CC	PGSC0003DMB000000017	38110620	41408050	1805971	1806513	39916591
11	GRURe_0102	PGSC0003DMP400032359	39.918	W	yellow	X	PGSC0003DMB000000017	38110620	41408050	1807390	1809219	39918010
11	GRUR_0303	PGSC0003DMP400032361	39.9282	C	green	CC	PGSC0003DMB000000017	38110620	41408050	1817547	1821335	39928167
11	GRUR_0292	PGSC0003DMP400032362	39.9326	C	green	CC	PGSC0003DMB000000017	38110620	41408050	1821970	1829407	39932590
11	GRURe_0103	PGSC0003DMP400032364	39.9405	W	yellow	X	PGSC0003DMB000000017	38110620	41408050	1829845	1831271	39940465
11	GRURe_0104	PGSC0003DMP400032635	39.9482	W	yellow	X	PGSC0003DMB000000017	38110620	41408050	1837592	1838291	39948212
11	GRUR_0291	PGSC0003DMP400032587	39.9574	C	green	CC	PGSC0003DMB000000017	38110620	41408050	1846769	1848287	39957389
11	GRURe_0105	PGSC0003DMP400032636	39.9858	W	yellow	X	PGSC0003DMB000000017	38110620	41408050	1875135	1875916	39985755
11	GRURe_0106	PGSC0003DMP400032637	39.9902	W	yellow	X	PGSC0003DMB000000017	38110620	41408050	1879554	1882082	39990174
11	GRURe_0107	PGSC0003DMP400032588	40.0171	W	yellow	X	PGSC0003DMB000000017	38110620	41408050	1906510	1908844	40017130
11	GRURe_0108	PGSC0003DMP400063565	40.0299	W	yellow	X	PGSC0003DMB000000017	38110620	41408050	1919291	1919851	40029911
11	GRUR_0293	PGSC0003DMP400032591	40.0317	C	green	CC	PGSC0003DMB000000017	38110620	41408050	1921066	1923159	40031686
11	GRURe_0109	PGSC0003DMP400032592	40.0339	W	yellow	X	PGSC0003DMB000000017	38110620	41408050	1923239	1924024	40033859
11	GRURe_0110	PGSC0003DMP400032593	40.0347	W	yellow	X	PGSC0003DMB000000017	38110620	41408050	1924050	1924694	40034670
11	GRUR_0302	PGSC0003DMP400005358	40.6075	C	green	CC	PGSC0003DMB000000017	38110620	41408050	2496906	2502207	40607526
11	GRURe_0180	PGSC0003DMP400005428	40.6529	W	yellow	X	PGSC0003DMB000000017	38110620	41408050	2542307	2544053	40652927
11	GRUR_0301	PGSC0003DMP400005353	40.6933	C	green	CC	PGSC0003DMB000000017	38110620	41408050	2582711	2586569	40693331
11	GRUR_0295	PGSC0003DMP400047657	40.7812	C	green	CC	PGSC0003DMB000000017	38110620	41408050	2670556	2674680	40781176
11	GRUR_0309	PGSC0003DMP400047655	40.7829	C	green	CC	PGSC0003DMB000000017	38110620	41408050	2672283	2674427	40782903
11	GRURe_0112	PGSC0003DMP400047678	41.1321	W	yellow	X	PGSC0003DMB000000017	38110620	41408050	3021453	3022943	41132073
11	GRUR_0305	PGSC0003DMP400047677	41.1442	C	green	CC	PGSC0003DMB000000017	38110620	41408050	3033557	3036991	41144177
11	GRUR_0296	PGSC0003DMP400047676	41.1526	C	green	CC	PGSC0003DMB000000017	38110620	41408050	3041970	3045906	41152590
11	GRUR_0304	PGSC0003DMP400047610	41.1848	C	green	CC	PGSC0003DMB000000017	38110620	41408050	3074186	3077889	41184806
11	GRURe_0181	PGSC0003DMP400047598	41.2941	W	yellow	X	PGSC0003DMB000000017	38110620	41408050	3183459	3184960	41294079
11	GRUR_0299	PGSC0003DMP400047596	41.2951	C	green	CC	PGSC0003DMB000000017	38110620	41408050	3184481	3187039	41295101
11	GRURe_0113	PGSC0003DMP400052646	41.3201	W	yellow	X	PGSC0003DMB000000017	38110620	41408050	3209466	3211010	41320086
11	GRURe_0114	PGSC0003DMP400052645	41.3277	W	yellow	X	PGSC0003DMB000000017	38110620	41408050	3217052	3221976	41327672
11	GRUR_0300	PGSC0003DMP400052644	41.3312	C	green	CC	PGSC0003DMB000000017	38110620	41408050	3220548	3223058	41331168
11	GRUR_0308	PGSC0003DMP400052643	41.3382	C	green	CC	PGSC0003DMB000000017	38110620	41408050	3227590	3229904	41338210
11	GRURe_0115	PGSC0003DMP400052640	41.356	W	yellow	X	PGSC0003DMB000000017	38110620	41408050	3245354	3248146	41355974
11	GRUR_0307	PGSC0003DMP400052637	41.3628	C	green	CC	PGSC0003DMB000000017	38110620	41408050	3252138	3258181	41362758
11	GRUR_0306	PGSC0003DMP400052636	41.3973	C	green	CC	PGSC0003DMB000000017	38110620	41408050	3286694	3291047	41397314
12	GRUR_0347	PGSC0003DMP400013860	1.68445	C	green	CC	PGSC0003DMB000000116	910581	2552409	773867	776741	1684448
12	GRUR_0346	PGSC0003DMP400013862	1.72396	C	green	CC	PGSC0003DMB000000116	910581	2552409	813376	814989	1723957
12	GRURe_0183	PGSC0003DMP400013863	1.72396	W	yellow	X	PGSC0003DMB000000116	910581	2552409	813376	814989	1723957
12	GRUR_0348	PGSC0003DMP400013864	1.72736	C	green	CC	PGSC0003DMB000000116	910581	2552409	816783	820606	1727364
12	GRUR_0350	PGSC0003DMP400013867	1.74446	C	green	CC	PGSC0003DMB000000116	910581	2552409	833883	837376	1744464
12	GRUR_0351	PGSC0003DMP400013868	1.74446	C	green	CC	PGSC0003DMB000000116	910581	2552409	833883	837376	1744464
12	GRUR_0353	PGSC0003DMP400013873	1.74907	C	green	CC	PGSC0003DMB000000116	910581	2552409	838486	847617	1749067
12	GRUR_0352	PGSC0003DMP400013872	1.75547	C	green	CC	PGSC0003DMB000000116	910581	2552409	844889	847617	1755470
12	GRUR_0349	PGSC0003DMP400013865	1.75897	C	green	CC	PGSC0003DMB000000116	910581	2552409	848394	852494	1758975
12	GRUR_0358	PGSC0003DMP400041993	5.68637	C	green	CC	PGSC0003DMB000000140	5501064	6982752	1296381	1299384	5686371
12	GRUR_0356	PGSC0003DMP400007646	6.25772	C	green	CC	PGSC0003DMB000000140	5501064	6982752	725031	728881	6257721
12	GRURe_0184	PGSC0003DMP400007655	6.261	C	yellow	X	PGSC0003DMB000000140	5501064	6982752	721748	722830	6261004
12	GRUR_0355	PGSC0003DMP400007645	6.26755	C	green	CC	PGSC0003DMB000000140	5501064	6982752	715199	717988	6267553
12	GRUR_0359	PGSC0003DMP400024495	6.27766	C	green	CC	PGSC0003DMB000000140	5501064	6982752	705093	713781	6277659
12	GRUR_0357	PGSC0003DMP400024524	6.28187	C	green	CC	PGSC0003DMB000000140	5501064	6982752	700879	703695	6281873
12	GRUR_0360	PGSC0003DMP400024502	6.33024	C	green	CC	PGSC0003DMB000000140	5501064	6982752	652511	655700	6330241
12	GRUR_0354	PGSC0003DMP400024285	6.87219	C	green	CC	PGSC0003DMB000000140	5501064	6982752	110558	115840	6872194
12	GRUR_0363	PGSC0003DMP400056929	7.76653	C	green	CC	PGSC0003DMB000000771	7704638	7839789	73258	73770	7766531
12	GRUR_0362	PGSC0003DMP400048459	8.08802	C	green	CC	PGSC0003DMB000000589	7889790	8173163	85140	87861	8088023
12	GRUR_0344	PGSC0003DMP400032936	9.56819	C	green	CC	PGSC0003DMB000000056	8223164	10444053	1345030	1348855	9568194
12	GRUR_0342	PGSC0003DMP400004003	10.4192	C	green	CC	PGSC0003DMB000000056	8223164	10444053	2195996	2196927	10419160
12	GRUR_0343	PGSC0003DMP400004004	10.4203	C	green	CC	PGSC0003DMB000000056	8223164	10444053	2197149	2198729	10420313
12	GRUR_0361	PGSC0003DMP400013406	56.8534	C	green	CC	PGSC0003DMB000000297	56777705	57599075	75732	83845	56853437
12	GRUR_0341	PGSC0003DMP400051226	63.9265	W	red	TIR	PGSC0003DMB000000034	62646631	65306086	1379541	1384367	63926545
12	GRUR_0340	PGSC0003DMP400051212	64.1104	C	green	CC	PGSC0003DMB000000034	62646631	65306086	1195718	1199159	64110368
12	GRUR_0338	PGSC0003DMP400051042	64.1251	C	green	CC	PGSC0003DMB000000034	62646631	65306086	1180999	1184666	64125087
12	GRUR_0337	PGSC0003DMP400051041	64.1456	C	green	CC	PGSC0003DMB000000034	62646631	65306086	1160438	1163845	64145648
12	GRUR_0339	PGSC0003DMP400051091	65.1995	C	green	CC	PGSC0003DMB000000034	62646631	65306086	106616	111325	65199470
12	GRUR_0345	PGSC0003DMP400008091	66.0696	C	green	CC	PGSC0003DMB000000114	65560264	67215915	1146265	1149704	66069650

## Sheet: Hoja2
Chromosome	Code	Protein	Position (Mb)	Graphic issues			Scaffold	Scaffold position in chromosome		Gene position in scaffold		New position
1	GRUR_0035	PGSC0003DMP400034657	0.130185	C	green	CC	PGSC0003DMB000000469	1	436849	130184	132354	130185
1	GRUR_0038	PGSC0003DMP400039504	0.134207	C	green	CC	PGSC0003DMB000000469	1	436849	134206	136283	134207
1	GRUR_0037	PGSC0003DMP400039503	0.135561	C	green	CC	PGSC0003DMB000000469	1	436849	135560	137721	135561
1	GRUR_0036	PGSC0003DMP400039501	0.149108	C	green	CC	PGSC0003DMB000000469	1	436849	149107	150804	149108
1	GRUR_0013	PGSC0003DMP400028611	3.09275	C	green	CC	PGSC0003DMB000000098	1839906	3612727	1252840	1257102	3092746
1	GRUR_0034	PGSC0003DMP400039354	4.46168	W	red	TIR	PGSC0003DMB000000412	4399736	4928726	467047	472808	4461679
1	GRUR_0021	PGSC0003DMP400036267	10.8303	C	green	CC	PGSC0003DMB000000193	10382458	11573693	447835	450283	10830293
1	GRUR_0022	PGSC0003DMP400036270	10.8554	C	green	CC	PGSC0003DMB000000193	10382458	11573693	472975	475038	10855433
1	GRURe_0025	PGSC0003DMP400036269	10.8575	W	yellow	X	PGSC0003DMB000000193	10382458	11573693	475084	475527	10857542
1	GRUR_0023	PGSC0003DMP400041616	21.7725	W	red	TIR	PGSC0003DMB000000218	20760071	21854033	1012436	1019150	21772507
1	GRUR_0024	PGSC0003DMP400041617	21.7725	W	red	TIR	PGSC0003DMB000000218	20760071	21854033	1012436	1019150	21772507
1	GRUR_0020	PGSC0003DMP400029366	33.9272	W	red	TIR	PGSC0003DMB000000171	33831122	35137915	96031	103582	33927153
1	GRUR_0004	PGSC0003DMP400005253	35.9297	C	green	CC	PGSC0003DMB000000063	35575519	37049378	354138	358638	35929657
1	GRUR_0003	PGSC0003DMP400005254	35.9397	C	green	CC	PGSC0003DMB000000063	35575519	37049378	364138	365270	35939657
1	GRURe_0013	PGSC0003DMP400005258	35.964	W	yellow	X	PGSC0003DMB000000063	35575519	37049378	388478	390246	35963997
1	GRUR_0005	PGSC0003DMP400005261	35.9755	C	green	CC	PGSC0003DMB000000063	35575519	37049378	400004	403781	35975523
1	GRURe_0007	PGSC0003DMP400069223	37.2912	W	yellow	X	PGSC0003DMB000000063	35575519	37049378	1715682	1716026	37291201
1	GRUR_0002	PGSC0003DMP400023299	37.307	C	green	CC	PGSC0003DMB000000063	35575519	37049378	1731464	1733022	37306983
1	GRUR_0027	PGSC0003DMP400011150	66.4383	C	green	CC	PGSC0003DMB000000239	65824001	66852521	614287	620574	66438288
1	GRUR_0025	PGSC0003DMP400011164	66.7096	C	green	CC	PGSC0003DMB000000239	65824001	66852521	885642	889195	66709643
1	GRUR_0026	PGSC0003DMP400011165	66.7133	C	green	CC	PGSC0003DMB000000239	65824001	66852521	889322	896513	66713323
1	GRUR_0007	PGSC0003DMP400011969	70.9297	C	green	CC	PGSC0003DMB000000068	70195416	72350919	734304	741563	70929720
1	GRUR_0015	PGSC0003DMP400036043	70.9297	W	red	TIR	PGSC0003DMB000000105	85649193	87378554	75927	81132	70929720
1	GRUR_0006	PGSC0003DMP400011968	70.9303	C	green	CC	PGSC0003DMB000000068	70195416	72350919	734891	741700	70930307
1	GRUR_0018	PGSC0003DMP400036041	70.9303	W	red	TIR	PGSC0003DMB000000105	85649193	87378554	86286	91038	70930307
1	GRUR_0008	PGSC0003DMP400011999	71.4384	C	green	CC	PGSC0003DMB000000068	70195416	72350919	1242999	1250174	71438415
1	GRUR_0009	PGSC0003DMP400012048	71.9655	C	green	CC	PGSC0003DMB000000068	70195416	72350919	1770105	1773553	71965521
1	GRUR_0010	PGSC0003DMP400012049	71.9663	C	green	CC	PGSC0003DMB000000068	70195416	72350919	1770926	1773553	71966342
1	GRURe_0023	PGSC0003DMP400012189	72.3253	W	yellow	X	PGSC0003DMB000000068	70195416	72350919	2129860	2131306	72325276
1	GRUR_0039	PGSC0003DMP400043840	72.4949	C	green	CC	PGSC0003DMB000000608	72400920	72667605	172704	174377	72494901
1	GRUR_0033	PGSC0003DMP400011207	72.7862	C	green	CC	PGSC0003DMB000000284	72717606	73570949	784739	788484	72786210
1	GRUR_0011	PGSC0003DMP400045179	75.8183	C	green	CC	PGSC0003DMB000000095	74913596	76715432	897087	901477	75818345
1	GRUR_0012	PGSC0003DMP400045182	75.8275	C	green	CC	PGSC0003DMB000000095	74913596	76715432	887916	893125	75827516
1	GRUR_0001	PGSC0003DMP400005062	84.2719	W	red	TIR	PGSC0003DMB000000060	82916223	84661258	1355687	1359509	84271910
1	GRUR_0028	PGSC0003DMP400031810	85.5481	W	red	TIR	PGSC0003DMB000000277	84711259	85599192	51136	53995	85548056
1	GRUR_0029	PGSC0003DMP400031808	85.5481	W	red	TIR	PGSC0003DMB000000277	84711259	85599192	51136	56967	85548056
1	GRUR_0031	PGSC0003DMP400031802	85.5633	W	red	TIR	PGSC0003DMB000000277	84711259	85599192	35918	40499	85563274
1	GRUR_0032	PGSC0003DMP400031803	85.5633	W	red	TIR	PGSC0003DMB000000277	84711259	85599192	35918	40499	85563274
1	GRUR_0030	PGSC0003DMP400031726	85.5754	W	red	TIR	PGSC0003DMB000000277	84711259	85599192	23830	28841	85575362
1	GRURe_0026	PGSC0003DMP400031722	85.5933	C	yellow	X	PGSC0003DMB000000277	84711259	85599192	5847	6477	85593345
1	GRUR_0016	PGSC0003DMP400023191	85.6529	W	red	TIR	PGSC0003DMB000000105	85649193	87378554	3721	9822	85652914
1	GRUR_0017	PGSC0003DMP400023192	85.6539	W	red	TIR	PGSC0003DMB000000105	85649193	87378554	4750	9822	85653943
1	GRUR_0019	PGSC0003DMP400036044	85.7234	W	red	TIR	PGSC0003DMB000000105	85649193	87378554	74240	81132	85723433
1	GRUR_0014	PGSC0003DMP400036040	85.7369	W	red	TIR	PGSC0003DMB000000105	85649193	87378554	87700	91038	85736893
1	GRUR_0040	PGSC0003DMP400043841	87.3043	C	green	CC	PGSC0003DMB000000608	72400920	72667605	172001	176188	87304314
2	GRUR_0043	PGSC0003DMP400034551	24.4883	C	green	CC	PGSC0003DMB000000183	24456680	25691316	1202967	1205964	24488349
2	GRUR_0047	PGSC0003DMP400023177	29.4746	C	green	CC	PGSC0003DMB000000442	29426227	29907004	48329	51361	29474556
2	GRUR_0048	PGSC0003DMP400023176	29.4748	C	green	CC	PGSC0003DMB000000442	29426227	29907004	48579	51270	29474806
2	GRUR_0049	PGSC0003DMP400023183	29.4824	W	red	TIR	PGSC0003DMB000000442	29426227	29907004	56198	59800	29482425
2	GRUR_0050	PGSC0003DMP400023175	29.5036	W	red	TIR	PGSC0003DMB000000442	29426227	29907004	77345	80589	29503572
2	GRUR_0045	PGSC0003DMP400022880	30.9122	C	green	CC	PGSC0003DMB000000235	30058086	31100416	854161	858118	30912247
2	GRUR_0044	PGSC0003DMP400022878	30.9123	C	green	CC	PGSC0003DMB000000235	30058086	31100416	854202	858911	30912288
2	GRUR_0052	PGSC0003DMP400020938	37.8109	C	green	CC	PGSC0003DMB000000454	37585978	38051457	240510	242089	37810947
2	GRUR_0042	PGSC0003DMP400037208	38.4119	C	green	CC	PGSC0003DMB000000122	38101458	39706399	310458	313890	38411916
2	GRUR_0041	PGSC0003DMP400037237	38.988	C	green	CC	PGSC0003DMB000000122	38101458	39706399	886560	890864	38988018
2	GRURe_0033	PGSC0003DMP400060707	39.1649	W	yellow	X	PGSC0003DMB000000122	38101458	39706399	1063457	1065089	39164915
2	GRUR_0054	PGSC0003DMP400014565	51.3479	C	green	CC	PGSC0003DMB000000552	51274270	51590441	73670	76522	51347940
2	GRUR_0053	PGSC0003DMP400014543	51.4044	C	green	CC	PGSC0003DMB000000552	51274270	51590441	130175	135346	51404445
2	GRUR_0046	PGSC0003DMP400018077	53.874	C	green	CC	PGSC0003DMB000000386	53426836	53991076	447135	447935	53873971
2	GRUR_0051	PGSC0003DMP400024105	59.0579	W	red	TIR	PGSC0003DMB000000443	59027750	59508310	30138	36178	59057888
3	GRUR_0059	PGSC0003DMP400023730	0.893899	C	green	CC	PGSC0003DMB000000214	216014	1321027	677885	679891	893899
3	GRUR_0056	PGSC0003DMP400008990	4.80075	C	green	CC	PGSC0003DMB000000039	4170217	6752897	630531	635292	4800748
3	GRUR_0055	PGSC0003DMP400009000	4.98998	C	green	CC	PGSC0003DMB000000039	4170217	6752897	819761	829389	4989978
3	GRURe_0034	PGSC0003DMP400042116	12.0386	W	yellow	X	PGSC0003DMB000000108	11890174	13584047	148380	149339	12038554
3	GRUR_0058	PGSC0003DMP400042115	12.0396	C	green	CC	PGSC0003DMB000000108	11890174	13584047	149382	152219	12039556
3	GRUR_0057	PGSC0003DMP400065504	14.3192	C	green	CC	PGSC0003DMB000000090	13634048	15478199	685168	688974	14319216
4	GRUR_0114	PGSC0003DMP400009830	0.031514	C	green	CC	PGSC0003DMB000001045	1	35869	31513	35158	31514
4	GRUR_0111	PGSC0003DMP400027812	0.58173	C	green	CC	PGSC0003DMB000000710	569477	752735	12253	18880	581730
4	GRUR_0110	PGSC0003DMP400027811	0.581819	C	green	CC	PGSC0003DMB000000710	569477	752735	12342	18441	581819
4	GRUR_0113	PGSC0003DMP400027830	0.59224	C	green	CC	PGSC0003DMB000000710	569477	752735	22763	24103	592240
4	GRUR_0112	PGSC0003DMP400027825	0.737057	C	green	CC	PGSC0003DMB000000710	569477	752735	167580	169733	737057
4	GRURe_0166	PGSC0003DMP400027826	0.739344	W	yellow	X	PGSC0003DMB000000710	569477	752735	169867	176323	739344
4	GRURe_0167	PGSC0003DMP400027827	0.745904	W	yellow	X	PGSC0003DMB000000710	569477	752735	176427	178117	745904
4	GRURe_0049	PGSC0003DMP400013250	0.776115	W	yellow	X	PGSC0003DMB000000573	482609	781945	293506	294135	776115
4	GRUR_0104	PGSC0003DMP400010600	1.16937	C	green	CC	PGSC0003DMB000000322	802736	1537329	366637	370773	1169373
4	GRUR_0106	PGSC0003DMP400010670	1.35661	W	red	TIR	PGSC0003DMB000000322	802736	1537329	553873	558564	1356609
4	GRUR_0105	PGSC0003DMP400010669	1.35661	W	red	TIR	PGSC0003DMB000000322	802736	1537329	553873	558564	1356609
4	GRUR_0066	PGSC0003DMP400053060	1.64421	C	green	CC	PGSC0003DMB000000051	85870	519476	1558343	1561092	1644213
4	GRUR_0065	PGSC0003DMP400005107	2.03349	C	green	CC	PGSC0003DMB000000051	85870	519476	1947619	1950605	2033489
4	GRUR_0086	PGSC0003DMP400051394	2.20307	C	green	CC	PGSC0003DMB000000189	1587330	2789540	615744	620454	2203074
4	GRURe_0041	PGSC0003DMP400051306	2.23598	C	yellow	X	PGSC0003DMB000000189	1587330	2789540	648647	649072	2235977
4	GRUR_0083	PGSC0003DMP400051307	2.24159	C	green	CC	PGSC0003DMB000000189	1587330	2789540	654259	659264	2241589
4	GRUR_0082	PGSC0003DMP400051395	2.25504	C	green	CC	PGSC0003DMB000000189	1587330	2789540	667709	674105	2255039
4	GRURe_0159	PGSC0003DMP400051396	2.29534	C	yellow	X	PGSC0003DMB000000189	1587330	2789540	708006	711704	2295336
4	GRURe_0042	PGSC0003DMP400051312	2.31251	C	yellow	X	PGSC0003DMB000000189	1587330	2789540	725176	732467	2312506
4	GRUR_0081	PGSC0003DMP400051313	2.33841	C	green	CC	PGSC0003DMB000000189	1587330	2789540	751078	756566	2338408
4	GRUR_0084	PGSC0003DMP400051316	2.40435	C	green	CC	PGSC0003DMB000000189	1587330	2789540	817021	820410	2404351
4	GRUR_0085	PGSC0003DMP400051319	2.42494	C	green	CC	PGSC0003DMB000000189	1587330	2789540	837612	841802	2424942
4	GRURe_0051	PGSC0003DMP400051323	2.47277	C	yellow	X	PGSC0003DMB000000189	1587330	2789540	885441	886967	2472771
4	GRUR_0107	PGSC0003DMP400011559	3.00412	C	green	CC	PGSC0003DMB000000330	2839541	3546438	164583	167135	3004124
4	GRUR_0108	PGSC0003DMP400011561	3.01375	C	green	CC	PGSC0003DMB000000330	2839541	3546438	174212	176734	3013753
4	GRUR_0103	PGSC0003DMP400020413	3.74809	C	green	CC	PGSC0003DMB000000296	3596439	4424252	151650	154180	3748089
4	GRUR_0102	PGSC0003DMP400020412	3.7672	C	green	CC	PGSC0003DMB000000296	3596439	4424252	170763	173318	3767202
4	GRUR_0101	PGSC0003DMP400020411	3.77297	C	green	CC	PGSC0003DMB000000296	3596439	4424252	176531	179113	3772970
4	GRUR_0093	PGSC0003DMP400020409	3.77805	C	green	CC	PGSC0003DMB000000296	3596439	4424252	181614	182237	3778053
4	GRURe_0160	PGSC0003DMP400020410	3.77873	W	yellow	X	PGSC0003DMB000000296	3596439	4424252	182291	184117	3778730
4	GRUR_0089	PGSC0003DMP400020408	3.78293	C	green	CC	PGSC0003DMB000000296	3596439	4424252	186490	189009	3782929
4	GRUR_0092	PGSC0003DMP400020407	3.78851	C	green	CC	PGSC0003DMB000000296	3596439	4424252	192073	193038	3788512
4	GRUR_0100	PGSC0003DMP400020406	3.79614	C	green	CC	PGSC0003DMB000000296	3596439	4424252	199701	202889	3796140
4	GRUR_0091	PGSC0003DMP400020403	3.80192	C	green	CC	PGSC0003DMB000000296	3596439	4424252	205483	206295	3801922
4	GRURe_0161	PGSC0003DMP400020404	3.80297	W	yellow	X	PGSC0003DMB000000296	3596439	4424252	206527	208029	3802966
4	GRURe_0044	PGSC0003DMP400020464	3.80663	W	yellow	X	PGSC0003DMB000000296	3596439	4424252	210193	210875	3806632
4	GRUR_0090	PGSC0003DMP400020401	3.80987	C	green	CC	PGSC0003DMB000000296	3596439	4424252	213428	219180	3809867
4	GRUR_0099	PGSC0003DMP400020400	3.82264	C	green	CC	PGSC0003DMB000000296	3596439	4424252	226203	228737	3822642
4	GRURe_0045	PGSC0003DMP400020399	3.82863	W	yellow	X	PGSC0003DMB000000296	3596439	4424252	232190	232573	3828629
4	GRURe_0046	PGSC0003DMP400020397	3.83512	W	yellow	X	PGSC0003DMB000000296	3596439	4424252	238683	244607	3835122
4	GRUR_0098	PGSC0003DMP400020396	3.84943	C	green	CC	PGSC0003DMB000000296	3596439	4424252	252991	255862	3849430
4	GRUR_0097	PGSC0003DMP400055644	3.86031	C	green	CC	PGSC0003DMB000000296	3596439	4424252	263870	266810	3860309
4	GRUR_0096	PGSC0003DMP400055643	3.87306	C	green	CC	PGSC0003DMB000000296	3596439	4424252	276617	279305	3873056
4	GRURe_0162	PGSC0003DMP400055642	3.87608	W	yellow	X	PGSC0003DMB000000296	3596439	4424252	279643	281030	3876082
4	GRURe_0163	PGSC0003DMP400055641	3.87779	W	yellow	X	PGSC0003DMB000000296	3596439	4424252	281347	281905	3877786
4	GRURe_0164	PGSC0003DMP400055640	3.89252	W	yellow	X	PGSC0003DMB000000296	3596439	4424252	296083	297323	3892522
4	GRUR_0094	PGSC0003DMP400055601	3.89673	C	green	CC	PGSC0003DMB000000296	3596439	4424252	300295	303114	3896734
4	GRURe_0165	PGSC0003DMP400055639	3.97091	W	yellow	X	PGSC0003DMB000000296	3596439	4424252	374468	377244	3970907
4	GRUR_0095	PGSC0003DMP400055636	4.00743	C	green	CC	PGSC0003DMB000000296	3596439	4424252	410991	413781	4007430
4	GRURe_0036	PGSC0003DMP400064544	6.01598	W	yellow	X	PGSC0003DMB000000086	5510314	7392086	505668	506324	6015982
4	GRUR_0067	PGSC0003DMP400028039	6.05368	C	green	CC	PGSC0003DMB000000086	5510314	7392086	543365	543799	6053679
4	GRURe_0037	PGSC0003DMP400040835	6.05803	W	yellow	X	PGSC0003DMB000000086	5510314	7392086	547714	550969	6058028
4	GRURe_0038	PGSC0003DMP400066701	6.12722	W	yellow	X	PGSC0003DMB000000086	5510314	7392086	616908	617555	6127222
4	GRURe_0158	PGSC0003DMP400040920	6.15852	W	yellow	X	PGSC0003DMB000000086	5510314	7392086	648204	649196	6158518
4	GRUR_0068	PGSC0003DMP400040909	6.16623	C	green	CC	PGSC0003DMB000000086	5510314	7392086	655913	658495	6166227
4	GRUR_0073	PGSC0003DMP400059263	8.17552	C	green	CC	PGSC0003DMB000000118	7442087	9063289	733429	735969	8175516
4	GRUR_0074	PGSC0003DMP400063562	8.19938	C	green	CC	PGSC0003DMB000000118	7442087	9063289	757297	759816	8199384
4	GRURe_0040	PGSC0003DMP400047434	8.25064	C	yellow	X	PGSC0003DMB000000118	7442087	9063289	808554	812348	8250641
4	GRUR_0071	PGSC0003DMP400034307	8.73311	C	green	CC	PGSC0003DMB000000118	7442087	9063289	1291018	1293672	8733105
4	GRUR_0072	PGSC0003DMP400034309	8.75831	C	green	CC	PGSC0003DMB000000118	7442087	9063289	1316227	1321758	8758314
4	GRUR_0069	PGSC0003DMP400034296	8.77638	C	green	CC	PGSC0003DMB000000118	7442087	9063289	1334296	1338192	8776383
4	GRUR_0070	PGSC0003DMP400034297	8.77638	C	green	CC	PGSC0003DMB000000118	7442087	9063289	1334296	1338192	8776383
4	GRURe_0048	PGSC0003DMP400062508	9.42775	C	yellow	X	PGSC0003DMB000000366	9289077	9907562	138672	148023	9427749
4	GRUR_0109	PGSC0003DMP400036348	9.70258	W	red	TIR	PGSC0003DMB000000366	9289077	9907562	413502	417207	9702579
4	GRURe_0035	PGSC0003DMP400005333	15.0533	W	yellow	X	PGSC0003DMB000000016	14835448	18133344	217880	219061	15053328
4	GRUR_0060	PGSC0003DMP400005309	15.0568	C	green	CC	PGSC0003DMB000000016	14835448	18133344	221305	225727	15056753
4	GRUR_0063	PGSC0003DMP400005332	15.077	C	green	CC	PGSC0003DMB000000016	14835448	18133344	241551	244842	15076999
4	GRUR_0061	PGSC0003DMP400005331	15.0771	C	green	CC	PGSC0003DMB000000016	14835448	18133344	241635	243019	15077083
4	GRUR_0062	PGSC0003DMP400041925	17.9994	C	green	CC	PGSC0003DMB000000016	14835448	18133344	3163928	3166860	17999376
4	GRUR_0064	PGSC0003DMP400041928	18.1099	C	green	CC	PGSC0003DMB000000016	14835448	18133344	3274451	3276976	18109899
4	GRUR_0076	PGSC0003DMP400029590	42.1185	C	green	CC	PGSC0003DMB000000123	41765454	43369327	353034	360512	42118488
4	GRUR_0077	PGSC0003DMP400029592	42.1185	C	green	CC	PGSC0003DMB000000123	41765454	43369327	353034	360512	42118488
4	GRUR_0075	PGSC0003DMP400029588	42.1186	C	green	CC	PGSC0003DMB000000123	41765454	43369327	353100	355817	42118554
4	GRUR_0078	PGSC0003DMP400018619	42.6658	W	red	TIR	PGSC0003DMB000000123	41765454	43369327	900315	903097	42665769
4	GRUR_0087	PGSC0003DMP400018755	59.004	C	green	CC	PGSC0003DMB000000226	58054223	59127622	949767	952765	59003990
4	GRURe_0043	PGSC0003DMP400018754	59.0136	W	yellow	X	PGSC0003DMB000000226	58054223	59127622	959384	960241	59013607
4	GRUR_0088	PGSC0003DMP400018753	59.0157	C	green	CC	PGSC0003DMB000000226	58054223	59127622	961475	967115	59015698
4	GRUR_0079	PGSC0003DMP400014063	60.8945	C	green	CC	PGSC0003DMB000000184	59850530	61082144	1044007	1047719	60894537
4	GRUR_0080	PGSC0003DMP400014064	60.895	C	green	CC	PGSC0003DMB000000184	59850530	61082144	1044461	1047707	60894991
5	GRUR_0117	PGSC0003DMP400049281	0.14863	C	green	CC	PGSC0003DMB000000103	1	1744153	1595523	1600358	148630
5	GRUR_0119	PGSC0003DMP400049280	0.14863	C	green	CC	PGSC0003DMB000000103	1	1744153	1595523	1600770	148630
5	GRUR_0116	PGSC0003DMP400043544	1.5065	C	green	CC	PGSC0003DMB000000103	1	1744153	237654	243609	1506499
5	GRUR_0118	PGSC0003DMP400043545	1.5065	C	green	CC	PGSC0003DMB000000103	1	1744153	237654	243609	1506499
5	GRUR_0129	PGSC0003DMP400030446	1.6877	C	green	CC	PGSC0003DMB000000251	2431302	2488378	800679	805218	1687699
5	GRUR_0131	PGSC0003DMP400001550	2.06333	C	green	CC	PGSC0003DMB000000410	1794154	2326329	269175	272303	2063329
5	GRUR_0130	PGSC0003DMP400001553	2.06812	C	green	CC	PGSC0003DMB000000410	1794154	2326329	273963	274814	2068117
5	GRUR_0132	PGSC0003DMP400001556	2.06903	C	green	CC	PGSC0003DMB000000410	1794154	2326329	274881	278873	2069035
5	GRUR_0138	PGSC0003DMP400044306	4.90277	C	green	CC	PGSC0003DMB000000834	4844758	4936727	58015	62038	4902773
5	GRURe_0062	PGSC0003DMP400059437	4.95936	W	yellow	X	PGSC0003DMB000000424	4936728	5445420	22633	26839	4959361
5	GRUR_0133	PGSC0003DMP400006047	4.9896	C	green	CC	PGSC0003DMB000000424	4936728	5445420	52870	57595	4989598
5	GRUR_0134	PGSC0003DMP400039962	5.11087	C	green	CC	PGSC0003DMB000000424	4936728	5445420	174146	177969	5110874
5	GRURe_0067	PGSC0003DMP400039950	5.20541	W	yellow	X	PGSC0003DMB000000424	4936728	5445420	268678	272531	5205406
5	GRUR_0136	PGSC0003DMP400044385	5.35625	C	green	CC	PGSC0003DMB000000424	4936728	5445420	419521	423756	5356249
5	GRUR_0135	PGSC0003DMP400044376	5.36485	C	green	CC	PGSC0003DMB000000424	4936728	5445420	428126	436220	5364854
5	GRUR_0127	PGSC0003DMP400039170	6.17862	W	red	TIR	PGSC0003DMB000000243	5495421	6508852	330233	339386	6178619
5	GRUR_0125	PGSC0003DMP400023886	8.21367	C	green	CC	PGSC0003DMB000000216	8063785	9159758	946093	950554	8213665
5	GRUR_0123	PGSC0003DMP400023851	8.6132	C	green	CC	PGSC0003DMB000000216	8063785	9159758	546561	552743	8613197
5	GRURe_0059	PGSC0003DMP400023854	8.72409	C	yellow	X	PGSC0003DMB000000216	8063785	9159758	435667	441802	8724091
5	GRUR_0124	PGSC0003DMP400023857	8.73517	C	green	CC	PGSC0003DMB000000216	8063785	9159758	424593	433475	8735165
5	GRURe_0058	PGSC0003DMP400023920	8.87357	C	yellow	X	PGSC0003DMB000000216	8063785	9159758	286184	287369	8873574
5	GRURe_0057	PGSC0003DMP400023922	8.87401	C	yellow	X	PGSC0003DMB000000216	8063785	9159758	285744	286136	8874014
5	GRUR_0122	PGSC0003DMP400023921	8.87783	C	green	CC	PGSC0003DMB000000216	8063785	9159758	281927	285649	8877831
5	GRUR_0128	PGSC0003DMP400032442	9.51204	C	green	CC	PGSC0003DMB000000248	9209759	10209609	697572	702298	9512037
5	GRUR_0115	PGSC0003DMP400068066	25.5853	C	green	CC	PGSC0003DMB000000033	24699439	27397864	885825	886748	25585264
5	GRUR_0121	PGSC0003DMP400068305	35.3894	C	green	CC	PGSC0003DMB000000206	34662161	35801119	727256	731412	35389417
5	GRUR_0126	PGSC0003DMP400065754	51.1653	C	green	CC	PGSC0003DMB000000236	51134551	52176242	30767	31273	51165318
5	GRUR_0137	PGSC0003DMP400014827	58.7147	C	green	CC	PGSC0003DMB000000580	58699124	58991022	276353	277602	58714669
5	GRUR_0120	PGSC0003DMP400033262	59.27	C	green	CC	PGSC0003DMB000000106	58108915	58203741	1161045	1163813	59269960
6	GRUR_0150	PGSC0003DMP400036240	0.735643	C	green	CC	PGSC0003DMB000000266	1	914937	735642	739455	735643
6	GRUR_0166	PGSC0003DMP400044252	2.77026	C	green	CC	PGSC0003DMB000000584	2655115	2940677	115145	120499	2770260
6	GRUR_0165	PGSC0003DMP400044254	2.77921	C	green	CC	PGSC0003DMB000000584	2655115	2940677	124095	127892	2779210
6	GRUR_0164	PGSC0003DMP400019250	2.8271	C	green	CC	PGSC0003DMB000000584	2655115	2940677	171988	175813	2827103
6	GRUR_0168	PGSC0003DMP400009448	4.37047	C	green	CC	PGSC0003DMB000000665	4210972	4427150	159496	165280	4370468
6	GRUR_0169	PGSC0003DMP400009454	4.38268	C	green	CC	PGSC0003DMB000000665	4210972	4427150	171711	173566	4382683
6	GRUR_0163	PGSC0003DMP400038048	4.57995	C	green	CC	PGSC0003DMB000000411	4477151	4814085	102795	105566	4579946
6	GRUR_0156	PGSC0003DMP400038047	4.59212	C	green	CC	PGSC0003DMB000000411	4477151	4814085	114972	120028	4592123
6	GRUR_0157	PGSC0003DMP400055156	4.66268	C	green	CC	PGSC0003DMB000000411	4477151	4814085	185534	189589	4662685
6	GRUR_0158	PGSC0003DMP400036055	4.7091	C	green	CC	PGSC0003DMB000000411	4477151	4814085	231950	236183	4709101
6	GRUR_0160	PGSC0003DMP400036056	4.73297	C	green	CC	PGSC0003DMB000000411	4477151	4814085	255819	259252	4732970
6	GRUR_0161	PGSC0003DMP400036057	4.73938	C	green	CC	PGSC0003DMB000000411	4477151	4814085	262229	265990	4739380
6	GRUR_0155	PGSC0003DMP400036061	4.78212	C	green	CC	PGSC0003DMB000000411	4477151	4814085	304973	307192	4782124
6	GRUR_0162	PGSC0003DMP400036062	4.79233	C	green	CC	PGSC0003DMB000000411	4477151	4814085	315178	318399	4792329
6	GRUR_0159	PGSC0003DMP400036070	4.81011	C	green	CC	PGSC0003DMB000000411	4477151	4814085	332956	334335	4810107
6	GRUR_0167	PGSC0003DMP400017113	7.50122	W	red	TIR	PGSC0003DMB000000625	7319914	7572114	181306	183306	7501220
6	GRUR_0139	PGSC0003DMP400040216	9.73781	C	green	CC	PGSC0003DMB000000044	7899554	10335042	1838261	1840399	9737815
6	GRUR_0152	PGSC0003DMP400004310	14.3701	W	red	TIR	PGSC0003DMB000000301	14367702	15179667	2413	5382	14370115
6	GRUR_0154	PGSC0003DMP400004308	14.3958	W	red	TIR	PGSC0003DMB000000301	14367702	15179667	28085	34485	14395787
6	GRUR_0153	PGSC0003DMP400004305	14.4188	W	red	TIR	PGSC0003DMB000000301	14367702	15179667	51050	56478	14418752
6	GRUR_0151	PGSC0003DMP400029135	20.4968	C	green	CC	PGSC0003DMB000000279	20471686	21338990	25114	27478	20496800
6	GRUR_0147	PGSC0003DMP400054560	39.386	W	red	TIR	PGSC0003DMB000000222	39319130	40411035	66851	72146	39385981
6	GRUR_0142	PGSC0003DMP400009181	39.7959	C	green	CC	PGSC0003DMB000000222	39319130	40411035	476752	478017	39795882
6	GRUR_0144	PGSC0003DMP400009180	39.799	C	green	CC	PGSC0003DMB000000222	39319130	40411035	479912	482991	39799042
6	GRUR_0143	PGSC0003DMP400009178	39.8043	C	green	CC	PGSC0003DMB000000222	39319130	40411035	485193	487359	39804323
6	GRURe_0069	PGSC0003DMP400068461	39.812	W	yellow	X	PGSC0003DMB000000222	39319130	40411035	492914	493474	39812044
6	GRURe_0070	PGSC0003DMP400065856	39.8484	W	yellow	X	PGSC0003DMB000000222	39319130	40411035	529231	530016	39848361
6	GRUR_0141	PGSC0003DMP400009176	39.8531	C	green	CC	PGSC0003DMB000000222	39319130	40411035	533954	535925	39853084
6	GRURe_0071	PGSC0003DMP400055940	39.8753	W	yellow	X	PGSC0003DMB000000222	39319130	40411035	556156	557825	39875286
6	GRURe_0072	PGSC0003DMP400055905	39.8853	W	yellow	X	PGSC0003DMB000000222	39319130	40411035	566146	569036	39885276
6	GRUR_0146	PGSC0003DMP400055939	39.9102	C	green	CC	PGSC0003DMB000000222	39319130	40411035	591049	593596	39910179
6	GRURe_0073	PGSC0003DMP400055938	39.9226	W	yellow	X	PGSC0003DMB000000222	39319130	40411035	603432	604069	39922562
6	GRURe_0168	PGSC0003DMP400055937	39.9237	W	yellow	X	PGSC0003DMB000000222	39319130	40411035	604578	605384	39923708
6	GRUR_0145	PGSC0003DMP400055904	40.0024	C	green	CC	PGSC0003DMB000000222	39319130	40411035	683281	685942	40002411
6	GRUR_0149	PGSC0003DMP400008670	41.1992	C	green	CC	PGSC0003DMB000000246	41185290	42189849	13910	15886	41199200
6	GRUR_0148	PGSC0003DMP400008671	41.2058	C	green	CC	PGSC0003DMB000000246	41185290	42189849	20480	23680	41205770
6	GRUR_0140	PGSC0003DMP400045297	43.785	W	red	TIR	PGSC0003DMB000000158	43722217	45114443	62808	70651	43785025
7	GRUR_0170	PGSC0003DMP400060124	1.37589	C	green	CC	PGSC0003DMB000000047	1	2402493	1375887	1378619	1375888
7	GRUR_0174	PGSC0003DMP400053468	3.14229	W	red	TIR	PGSC0003DMB000000300	2452494	3267662	689794	698793	3142288
7	GRUR_0175	PGSC0003DMP400053466	3.14326	W	red	TIR	PGSC0003DMB000000300	2452494	3267662	690762	695305	3143256
7	GRUR_0173	PGSC0003DMP400053469	3.14389	W	red	TIR	PGSC0003DMB000000300	2452494	3267662	691399	692627	3143893
7	GRUR_0178	PGSC0003DMP400039844	6.5178	C	green	CC	PGSC0003DMB000000403	6240485	6779686	277316	284879	6517801
7	GRUR_0179	PGSC0003DMP400039856	6.52901	W	red	TIR	PGSC0003DMB000000403	6240485	6779686	288523	290871	6529008
7	GRUR_0184	PGSC0003DMP400041856	6.90074	W	red	TIR	PGSC0003DMB000000684	6829687	7031955	71055	80518	6900742
7	GRUR_0181	PGSC0003DMP400041847	6.9292	C	green	CC	PGSC0003DMB000000684	6829687	7031955	99509	102040	6929196
7	GRUR_0182	PGSC0003DMP400041848	6.93365	C	green	CC	PGSC0003DMB000000684	6829687	7031955	103965	107043	6933652
7	GRUR_0183	PGSC0003DMP400041849	6.93365	C	green	CC	PGSC0003DMB000000684	6829687	7031955	103965	107043	6933652
7	GRUR_0172	PGSC0003DMP400023972	38.351	W	red	TIR	PGSC0003DMB000000157	37770094	39163441	580952	590444	38351046
7	GRUR_0180	PGSC0003DMP400002016	43.7532	C	green	CC	PGSC0003DMB000000468	43357560	43794728	395677	398246	43753237
7	GRUR_0177	PGSC0003DMP400045441	45.4867	C	green	CC	PGSC0003DMB000000313	45151830	45912698	334851	339234	45486681
7	GRUR_0176	PGSC0003DMP400045393	45.4996	C	green	CC	PGSC0003DMB000000313	45151830	45912698	347723	351456	45499553
7	GRUR_0171	PGSC0003DMP400030257	47.1312	W	red	TIR	PGSC0003DMB000000102	46290402	48053346	840809	845313	47131211
8	GRUR_0201	PGSC0003DMP400004056	0.036255	C	green	CC	PGSC0003DMB000000273	1	898389	36254	44052	36255
8	GRUR_0202	PGSC0003DMP400004057	0.069642	C	green	CC	PGSC0003DMB000000273	1	898389	69641	72815	69642
8	GRUR_0208	PGSC0003DMP400004059	0.075191	C	green	CC	PGSC0003DMB000000273	1	898389	75190	79832	75191
8	GRUR_0209	PGSC0003DMP400004060	0.087598	C	green	CC	PGSC0003DMB000000273	1	898389	87597	89993	87598
8	GRUR_0207	PGSC0003DMP400004052	0.093828	C	green	CC	PGSC0003DMB000000273	1	898389	93827	98358	93828
8	GRUR_0203	PGSC0003DMP400022046	0.117668	C	green	CC	PGSC0003DMB000000273	1	898389	117667	124881	117668
8	GRUR_0204	PGSC0003DMP400022051	0.174613	C	green	CC	PGSC0003DMB000000273	1	898389	174612	177047	174613
8	GRUR_0205	PGSC0003DMP400022053	0.178665	C	green	CC	PGSC0003DMB000000273	1	898389	178664	185249	178665
8	GRUR_0206	PGSC0003DMP400022055	0.186309	C	green	CC	PGSC0003DMB000000273	1	898389	186308	196189	186309
8	GRUR_0222	PGSC0003DMP400032156	3.71337	W	red	TIR	PGSC0003DMB000000341	3373309	4058193	340061	344610	3713370
8	GRUR_0211	PGSC0003DMP400032157	3.73068	C	green	CC	PGSC0003DMB000000341	3373309	4058193	357367	361486	3730676
8	GRUR_0212	PGSC0003DMP400032158	3.73068	C	green	CC	PGSC0003DMB000000341	3373309	4058193	357367	361486	3730676
8	GRUR_0213	PGSC0003DMP400032159	3.73068	C	green	CC	PGSC0003DMB000000341	3373309	4058193	357367	361486	3730676
8	GRUR_0214	PGSC0003DMP400032160	3.73068	C	green	CC	PGSC0003DMB000000341	3373309	4058193	357367	361486	3730676
8	GRUR_0215	PGSC0003DMP400032162	3.73068	C	green	CC	PGSC0003DMB000000341	3373309	4058193	357367	361486	3730676
8	GRUR_0218	PGSC0003DMP400032163	3.73508	C	green	CC	PGSC0003DMB000000341	3373309	4058193	361769	364253	3735078
8	GRUR_0216	PGSC0003DMP400032165	3.73926	C	green	CC	PGSC0003DMB000000341	3373309	4058193	365953	370536	3739262
8	GRUR_0219	PGSC0003DMP400032166	3.73926	C	green	CC	PGSC0003DMB000000341	3373309	4058193	365953	370536	3739262
8	GRUR_0217	PGSC0003DMP400032167	3.73926	C	green	CC	PGSC0003DMB000000341	3373309	4058193	365953	370536	3739262
8	GRUR_0220	PGSC0003DMP400032215	3.80425	C	green	CC	PGSC0003DMB000000341	3373309	4058193	430941	434861	3804250
8	GRUR_0221	PGSC0003DMP400032216	3.80425	C	green	CC	PGSC0003DMB000000341	3373309	4058193	430941	434861	3804250
8	GRUR_0185	PGSC0003DMP400024260	7.04208	C	green	CC	PGSC0003DMB000000132	5914946	7451624	1127131	1131177	7042077
8	GRURe_0074	PGSC0003DMP400032932	9.52693	W	yellow	X	PGSC0003DMB000000056	8223164	10444053	1303770	1308604	9526934
8	GRURe_0076	PGSC0003DMP400032934	9.55181	W	yellow	X	PGSC0003DMB000000056	8223164	10444053	1328646	1328949	9551810
8	GRURe_0077	PGSC0003DMP400032929	9.57897	W	yellow	X	PGSC0003DMB000000056	8223164	10444053	1355802	1356253	9578966
8	GRUR_0210	PGSC0003DMP400013075	29.1552	C	green	CC	PGSC0003DMB000000335	28563183	29260129	592022	595497	29155205
8	GRUR_0199	PGSC0003DMP400065041	29.867	C	green	CC	PGSC0003DMB000000191	29310130	30507374	556857	559232	29866987
8	GRUR_0196	PGSC0003DMP400051523	29.8762	C	green	CC	PGSC0003DMB000000191	29310130	30507374	566097	568756	29876227
8	GRURe_0083	PGSC0003DMP400051561	29.8899	W	yellow	X	PGSC0003DMB000000191	29310130	30507374	579740	581287	29889870
8	GRURe_0084	PGSC0003DMP400051525	29.907	W	yellow	X	PGSC0003DMB000000191	29310130	30507374	596915	597821	29907045
8	GRUR_0197	PGSC0003DMP400051562	29.908	C	green	CC	PGSC0003DMB000000191	29310130	30507374	597901	598861	29908031
8	GRUR_0198	PGSC0003DMP400051526	29.9373	C	green	CC	PGSC0003DMB000000191	29310130	30507374	627219	630758	29937349
8	GRUR_0223	PGSC0003DMP400053750	34.824	C	green	CC	PGSC0003DMB000000494	34683752	35080241	140245	144029	34823997
8	GRUR_0224	PGSC0003DMP400053751	34.8305	C	green	CC	PGSC0003DMB000000494	34683752	35080241	146785	151779	34830537
8	GRUR_0226	PGSC0003DMP400053796	35.0681	C	green	CC	PGSC0003DMB000000494	34683752	35080241	384385	387577	35068137
8	GRUR_0225	PGSC0003DMP400053795	35.0737	C	green	CC	PGSC0003DMB000000494	34683752	35080241	389964	395032	35073716
8	GRUR_0193	PGSC0003DMP400016465	36.4304	C	green	CC	PGSC0003DMB000000144	35130242	36594377	1300141	1304441	36430383
8	GRUR_0190	PGSC0003DMP400016417	36.4361	C	green	CC	PGSC0003DMB000000144	35130242	36594377	1305890	1313646	36436132
8	GRUR_0191	PGSC0003DMP400016420	36.4485	C	green	CC	PGSC0003DMB000000144	35130242	36594377	1318300	1320879	36448542
8	GRUR_0188	PGSC0003DMP400016468	36.4524	C	green	CC	PGSC0003DMB000000144	35130242	36594377	1322151	1322807	36452393
8	GRUR_0187	PGSC0003DMP400016421	36.454	C	green	CC	PGSC0003DMB000000144	35130242	36594377	1323712	1325747	36453954
8	GRUR_0192	PGSC0003DMP400016422	36.456	C	green	CC	PGSC0003DMB000000144	35130242	36594377	1325803	1326427	36456045
8	GRUR_0186	PGSC0003DMP400016423	36.4707	C	green	CC	PGSC0003DMB000000144	35130242	36594377	1340463	1348756	36470705
8	GRURe_0078	PGSC0003DMP400016425	36.4791	C	yellow	X	PGSC0003DMB000000144	35130242	36594377	1348842	1349579	36479084
8	GRURe_0079	PGSC0003DMP400016426	36.4964	C	yellow	X	PGSC0003DMB000000144	35130242	36594377	1366206	1367433	36496448
8	GRUR_0194	PGSC0003DMP400029816	36.5029	C	green	CC	PGSC0003DMB000000144	35130242	36594377	1372679	1376221	36502921
8	GRUR_0189	PGSC0003DMP400029817	36.5112	C	green	CC	PGSC0003DMB000000144	35130242	36594377	1380983	1381861	36511225
8	GRUR_0195	PGSC0003DMP400029818	36.5282	C	green	CC	PGSC0003DMB000000144	35130242	36594377	1397998	1403792	36528240
8	GRURe_0080	PGSC0003DMP400029819	36.5456	C	yellow	X	PGSC0003DMB000000144	35130242	36594377	1415322	1415780	36545564
8	GRURe_0081	PGSC0003DMP400029824	36.5711	C	yellow	X	PGSC0003DMB000000144	35130242	36594377	1440884	1442611	36571126
8	GRURe_0082	PGSC0003DMP400029825	36.5847	C	yellow	X	PGSC0003DMB000000144	35130242	36594377	1454473	1455384	36584715
8	GRUR_0200	PGSC0003DMP400008432	39.2586	C	green	CC	PGSC0003DMB000000201	38651911	39812985	606725	610441	39258636
9	GRUR_0227	PGSC0003DMP400064660	6.39421	C	green	CC	PGSC0003DMB000000021	5456340	8531586	937871	938278	6394211
9	GRUR_0231	PGSC0003DMP400065290	19.7424	C	green	CC	PGSC0003DMB000000161	19454227	20821039	288160	289452	19742387
9	GRUR_0233	PGSC0003DMP400015090	22.4408	C	green	CC	PGSC0003DMB000000207	21716121	22852601	724690	728818	22440811
9	GRUR_0228	PGSC0003DMP400007835	24.6862	C	green	CC	PGSC0003DMB000000080	22902602	24859342	1783597	1786007	24686199
9	GRUR_0229	PGSC0003DMP400032940	26.7758	C	green	CC	PGSC0003DMB000000124	26136046	27733575	639793	640428	26775839
9	GRUR_0256	PGSC0003DMP400056156	28.5334	C	green	CC	PGSC0003DMB000000430	28532503	29026629	873	4202	28533376
9	GRUR_0234	PGSC0003DMP400030872	34.3715	C	green	CC	PGSC0003DMB000000229	33780013	34846976	591519	594283	34371532
9	GRUR_0230	PGSC0003DMP400055980	38.7631	W	red	TIR	PGSC0003DMB101000130	37360158	38588094	1402989	1406340	38763147
9	GRURe_0085	PGSC0003DMP400006760	42.7179	W	yellow	X	PGSC0003DMB000000263	42446570	43373034	271314	272413	42717884
9	GRURe_0086	PGSC0003DMP400006847	42.7624	W	yellow	X	PGSC0003DMB000000263	42446570	43373034	315861	316591	42762431
9	GRUR_0235	PGSC0003DMP400006764	42.805	C	green	CC	PGSC0003DMB000000263	42446570	43373034	358403	361507	42804973
9	GRUR_0236	PGSC0003DMP400006771	42.9524	C	green	CC	PGSC0003DMB000000263	42446570	43373034	505835	507804	42952405
9	GRUR_0232	PGSC0003DMP400029948	47.5439	C	green	CC	PGSC0003DMB000000174	47518847	48803954	25037	29824	47543884
9	GRUR_0245	PGSC0003DMP400035771	50.7776	C	green	CC	PGSC0003DMB000000339	50741600	51428963	35973	38570	50777573
9	GRURe_0174	PGSC0003DMP400035766	50.7967	C	yellow	X	PGSC0003DMB000000339	50741600	51428963	55109	56361	50796709
9	GRUR_0252	PGSC0003DMP400035765	50.798	W	red	TIR	PGSC0003DMB000000339	50741600	51428963	56383	57618	50797983
9	GRURe_0087	PGSC0003DMP400035764	50.8075	C	yellow	X	PGSC0003DMB000000339	50741600	51428963	65911	66489	50807511
9	GRUR_0242	PGSC0003DMP400035772	50.9526	C	green	CC	PGSC0003DMB000000339	50741600	51428963	210994	212874	50952594
9	GRURe_0088	PGSC0003DMP400035782	50.9546	C	yellow	X	PGSC0003DMB000000339	50741600	51428963	213047	213794	50954647
9	GRUR_0247	PGSC0003DMP400035779	50.9591	C	green	CC	PGSC0003DMB000000339	50741600	51428963	217468	220447	50959068
9	GRUR_0246	PGSC0003DMP400035773	50.9662	C	green	CC	PGSC0003DMB000000339	50741600	51428963	224594	227182	50966194
9	GRUR_0243	PGSC0003DMP400035778	50.9723	C	green	CC	PGSC0003DMB000000339	50741600	51428963	230749	231636	50972349
9	GRUR_0249	PGSC0003DMP400035775	50.9761	C	green	CC	PGSC0003DMB000000339	50741600	51428963	234489	237272	50976089
9	GRUR_0250	PGSC0003DMP400042157	51.0013	C	green	CC	PGSC0003DMB000000339	50741600	51428963	259697	260575	51001297
9	GRUR_0244	PGSC0003DMP400042156	51.0058	C	green	CC	PGSC0003DMB000000339	50741600	51428963	264152	265804	51005752
9	GRURe_0089	PGSC0003DMP400042155	51.0076	C	yellow	X	PGSC0003DMB000000339	50741600	51428963	265979	266865	51007579
9	GRUR_0248	PGSC0003DMP400042153	51.0126	C	green	CC	PGSC0003DMB000000339	50741600	51428963	270952	273930	51012552
9	GRURe_0171	PGSC0003DMP400013663	51.0664	C	yellow	X	PGSC0003DMB000000339	50741600	51428963	324825	328280	51066425
9	GRUR_0255	PGSC0003DMP400013664	51.0713	W	red	TIR	PGSC0003DMB000000339	50741600	51428963	329742	337318	51071342
9	GRUR_0254	PGSC0003DMP400045909	51.1114	W	red	TIR	PGSC0003DMB000000339	50741600	51428963	369788	374089	51111388
9	GRUR_0253	PGSC0003DMP400045901	51.118	W	red	TIR	PGSC0003DMB000000339	50741600	51428963	376351	379104	51117951
9	GRUR_0251	PGSC0003DMP400045902	51.1208	W	red	TIR	PGSC0003DMB000000339	50741600	51428963	379233	383717	51120833
9	GRURe_0090	PGSC0003DMP400045908	51.1342	C	yellow	X	PGSC0003DMB000000339	50741600	51428963	392598	393068	51134198
9	GRURe_0091	PGSC0003DMP400045904	51.1368	C	yellow	X	PGSC0003DMB000000339	50741600	51428963	395165	396879	51136765
9	GRUR_0241	PGSC0003DMP400054859	51.7372	C	green	CC	PGSC0003DMB000000280	51478964	52344675	258243	262042	51737207
9	GRUR_0239	PGSC0003DMP400029017	52.2579	C	green	CC	PGSC0003DMB000000280	51478964	52344675	778913	783166	52257877
9	GRURe_0169	PGSC0003DMP400029015	52.2598	W	yellow	X	PGSC0003DMB000000280	51478964	52344675	780885	783161	52259849
9	GRUR_0238	PGSC0003DMP400029014.1	52.2727	C	green	CC	PGSC0003DMB000000280	51478964	52344675	793754	802663	52272718
9	GRUR_0237	PGSC0003DMP400029014.2	52.2727	C	green	CC	PGSC0003DMB000000280	51478964	52344675	793754	802663	52272718
9	GRUR_0240	PGSC0003DMP400029011	52.3031	C	green	CC	PGSC0003DMB000000280	51478964	52344675	824157	827175	52303121
9	GRURe_0170	PGSC0003DMP400029088	52.3167	W	yellow	X	PGSC0003DMB000000280	51478964	52344675	837767	838367	52316731
9	GRUR_0259	PGSC0003DMP400021099	52.3955	C	green	CC	PGSC0003DMB000000651	52394676	52625099	814	1761	52395490
9	GRUR_0263	PGSC0003DMP400021098	52.4019	C	green	CC	PGSC0003DMB000000651	52394676	52625099	7271	9836	52401947
9	GRUR_0262	PGSC0003DMP400021091	52.4636	C	green	CC	PGSC0003DMB000000651	52394676	52625099	68972	71633	52463648
9	GRURe_0093	PGSC0003DMP400021090	52.4698	C	yellow	X	PGSC0003DMB000000651	52394676	52625099	75116	75838	52469792
9	GRUR_0258	PGSC0003DMP400021089	52.4713	C	green	CC	PGSC0003DMB000000651	52394676	52625099	76650	77379	52471326
9	GRUR_0261	PGSC0003DMP400021087	52.473	C	green	CC	PGSC0003DMB000000651	52394676	52625099	78319	83835	52472995
9	GRURe_0094	PGSC0003DMP400021086	52.4787	C	yellow	X	PGSC0003DMB000000651	52394676	52625099	84011	85090	52478687
9	GRURe_0095	PGSC0003DMP400011635	52.4913	C	yellow	X	PGSC0003DMB000000651	52394676	52625099	96593	97564	52491269
9	GRURe_0172	PGSC0003DMP400011636	52.4923	C	yellow	X	PGSC0003DMB000000651	52394676	52625099	97646	98435	52492322
9	GRURe_0096	PGSC0003DMP400011620	52.505	C	yellow	X	PGSC0003DMB000000651	52394676	52625099	110297	111061	52504973
9	GRURe_0097	PGSC0003DMP400011623	52.5274	C	yellow	X	PGSC0003DMB000000651	52394676	52625099	132722	133750	52527398
9	GRUR_0257	PGSC0003DMP400011612	52.559	C	green	CC	PGSC0003DMB000000651	52394676	52625099	164337	168802	52559013
9	GRURe_0098	PGSC0003DMP400011614	52.5849	C	yellow	X	PGSC0003DMB000000651	52394676	52625099	190186	191397	52584862
9	GRURe_0173	PGSC0003DMP400011615	52.5864	C	yellow	X	PGSC0003DMB000000651	52394676	52625099	191698	194328	52586374
9	GRUR_0260	PGSC0003DMP400011617	52.6145	C	green	CC	PGSC0003DMB000000651	52394676	52625099	219867	224443	52614543
9	GRUR_0264	PGSC0003DMP400011616	52.6146	C	green	CC	PGSC0003DMB000000651	52394676	52625099	219908	223756	52614584
10	GRUR_0286	PGSC0003DMP400037870	3.4769	C	green	CC	PGSC0003DMB000000626	3350730	3602074	126169	129638	3476899
10	GRUR_0285	PGSC0003DMP400037873	3.48909	C	green	CC	PGSC0003DMB000000626	3350730	3602074	138364	142235	3489094
10	GRUR_0281	PGSC0003DMP400033742	5.58918	C	green	CC	PGSC0003DMB000000267	4717847	5625086	871332	875638	5589179
10	GRUR_0279	PGSC0003DMP400044490	15.6937	C	green	CC	PGSC0003DMB000000165	14465512	15787204	1228214	1232621	15693726
10	GRUR_0277	PGSC0003DMP400038184	26.101	C	green	CC	PGSC0003DMB000000112	25975587	27652492	125420	126355	26101007
10	GRUR_0278	PGSC0003DMP400014485	27.4515	C	green	CC	PGSC0003DMB000000112	25975587	27652492	1475898	1478156	27451485
10	GRUR_0280	PGSC0003DMP400024729	36.8489	C	green	CC	PGSC0003DMB000000220	36807969	37900550	40969	44031	36848938
10	GRUR_0282	PGSC0003DMP400046327	40.5658	C	green	CC	PGSC0003DMB000000325	40506652	41223531	59142	65562	40565794
10	GRUR_0283	PGSC0003DMP400046328	40.568	C	green	CC	PGSC0003DMB000000325	40506652	41223531	61360	65626	40568012
10	GRUR_0284	PGSC0003DMP400020238	43.599	C	green	CC	PGSC0003DMB000000379	43593851	44179661	5194	6987	43599045
10	GRUR_0270	PGSC0003DMP400014731	45.9363	C	green	CC	PGSC0003DMB000000008	45825639	49900885	110703	116287	45936342
10	GRUR_0271	PGSC0003DMP400014733	45.9363	C	green	CC	PGSC0003DMB000000008	45825639	49900885	110703	116287	45936342
10	GRUR_0269	PGSC0003DMP400014729	45.938	C	green	CC	PGSC0003DMB000000008	45825639	49900885	112377	116287	45938016
10	GRUR_0276	PGSC0003DMP400014728	45.9593	C	green	CC	PGSC0003DMB000000008	45825639	49900885	133698	139057	45959337
10	GRUR_0268	PGSC0003DMP400014711	46.1748	C	green	CC	PGSC0003DMB000000008	45825639	49900885	349161	353650	46174800
10	GRUR_0267	PGSC0003DMP400014710	46.1767	C	green	CC	PGSC0003DMB000000008	45825639	49900885	351064	352608	46176703
10	GRURe_0175	PGSC0003DMP400014709	46.1783	C	yellow	X	PGSC0003DMB000000008	45825639	49900885	352695	353564	46178334
10	GRUR_0272	PGSC0003DMP400019508	46.1862	C	green	CC	PGSC0003DMB000000008	45825639	49900885	360520	364392	46186159
10	GRURe_0176	PGSC0003DMP400019641	46.2881	C	yellow	X	PGSC0003DMB000000008	45825639	49900885	462472	469503	46288111
10	GRURe_0177	PGSC0003DMP400019636	46.2891	C	yellow	X	PGSC0003DMB000000008	45825639	49900885	463436	472774	46289075
10	GRUR_0266	PGSC0003DMP400019633	46.3385	C	green	CC	PGSC0003DMB000000008	45825639	49900885	512895	513743	46338534
10	GRUR_0275	PGSC0003DMP400019632	46.3394	C	green	CC	PGSC0003DMB000000008	45825639	49900885	513767	514875	46339406
10	GRURe_0099	PGSC0003DMP400019631	46.3488	C	yellow	X	PGSC0003DMB000000008	45825639	49900885	523135	524913	46348774
10	GRURe_0100	PGSC0003DMP400019630	46.3911	C	yellow	X	PGSC0003DMB000000008	45825639	49900885	565471	566025	46391110
10	GRUR_0274	PGSC0003DMP400019629	46.3919	C	green	CC	PGSC0003DMB000000008	45825639	49900885	566235	571822	46391874
10	GRUR_0265	PGSC0003DMP400019616	46.4238	C	green	CC	PGSC0003DMB000000008	45825639	49900885	598146	599387	46423785
10	GRUR_0273	PGSC0003DMP400019615	46.4251	C	green	CC	PGSC0003DMB000000008	45825639	49900885	599434	601812	46425073
10	GRUR_0287	PGSC0003DMP400015104	52.1505	C	green	CC	PGSC0003DMB000000736	52150526	52313507	3	5309	52150529
10	GRUR_0288	PGSC0003DMP400015107	52.1577	C	green	CC	PGSC0003DMB000000736	52150526	52313507	7141	13717	52157667
10	GRUR_0289	PGSC0003DMP400015106	52.1603	C	green	CC	PGSC0003DMB000000736	52150526	52313507	9813	13697	52160339
11	GRURe_0117	PGSC0003DMP400067444	2.79132	W	yellow	X	PGSC0003DMB000000148	1593784	3033166	1197535	1198377	2791319
11	GRUR_0311	PGSC0003DMP400023545	2.79263	C	green	CC	PGSC0003DMB000000148	1593784	3033166	1198844	1200994	2792628
11	GRUR_0312	PGSC0003DMP400029664	2.92751	W	red	TIR	PGSC0003DMB000000148	1593784	3033166	1333729	1339206	2927513
11	GRURe_0182	PGSC0003DMP400029670	2.93412	W	yellow	X	PGSC0003DMB000000148	1593784	3033166	1340332	1347110	2934116
11	GRURe_0118	PGSC0003DMP400029663	2.93743	W	yellow	X	PGSC0003DMB000000148	1593784	3033166	1343644	1347110	2937428
11	GRURe_0119	PGSC0003DMP400029676	2.98406	W	yellow	X	PGSC0003DMB000000148	1593784	3033166	1390274	1390807	2984058
11	GRURe_0127	PGSC0003DMP400029683	2.99625	W	yellow	X	PGSC0003DMB000000148	1593784	3033166	1402463	1403820	2996247
11	GRUR_0313	PGSC0003DMP400029677	3.00115	W	red	TIR	PGSC0003DMB000000148	1593784	3033166	1407371	1411692	3001155
11	GRURe_0120	PGSC0003DMP400029684	3.0065	W	yellow	X	PGSC0003DMB000000148	1593784	3033166	1412719	1417722	3006503
11	GRUR_0314	PGSC0003DMP400029678	3.01918	W	red	TIR	PGSC0003DMB000000148	1593784	3033166	1425397	1430813	3019181
11	GRUR_0322	PGSC0003DMP400027484	3.19236	W	red	TIR	PGSC0003DMB000000505	3083167	3466239	109197	114616	3192364
11	GRURe_0122	PGSC0003DMP400027490	3.20122	C	yellow	X	PGSC0003DMB000000505	3083167	3466239	118052	123502	3201219
11	GRURe_0123	PGSC0003DMP400027486	3.22248	C	yellow	X	PGSC0003DMB000000505	3083167	3466239	139311	142679	3222478
11	GRUR_0320	PGSC0003DMP400027502	3.23363	W	red	TIR	PGSC0003DMB000000505	3083167	3466239	150467	153876	3233634
11	GRUR_0321	PGSC0003DMP400027528	3.45271	W	red	TIR	PGSC0003DMB000000505	3083167	3466239	369547	373848	3452714
11	GRUR_0315	PGSC0003DMP400066527	4.21821	C	green	CC	PGSC0003DMB000000152	3516240	4946570	701973	704693	4218213
11	GRUR_0317	PGSC0003DMP400047516	5.50274	C	green	CC	PGSC0003DMB000000324	4996571	5715332	506169	508868	5502740
11	GRURe_0124	PGSC0003DMP400003562	5.84601	C	yellow	X	PGSC0003DMB000000549	5765333	6084475	80678	83865	5846011
11	GRUR_0326	PGSC0003DMP400003561	5.8605	C	green	CC	PGSC0003DMB000000549	5765333	6084475	95165	98184	5860498
11	GRUR_0329	PGSC0003DMP400003560	5.8649	C	green	CC	PGSC0003DMB000000549	5765333	6084475	99568	101873	5864901
11	GRUR_0328	PGSC0003DMP400003559	5.86932	C	green	CC	PGSC0003DMB000000549	5765333	6084475	103992	106931	5869325
11	GRURe_0128	PGSC0003DMP400003556	5.88779	C	yellow	X	PGSC0003DMB000000549	5765333	6084475	122460	126223	5887793
11	GRUR_0327	PGSC0003DMP400003582	5.98415	C	green	CC	PGSC0003DMB000000549	5765333	6084475	218815	222062	5984148
11	GRUR_0330	PGSC0003DMP400003580	6.00615	C	green	CC	PGSC0003DMB000000549	5765333	6084475	240819	241558	6006152
11	GRUR_0333	PGSC0003DMP400003579	6.00694	C	green	CC	PGSC0003DMB000000549	5765333	6084475	241611	243431	6006944
11	GRUR_0332	PGSC0003DMP400003578	6.02753	C	green	CC	PGSC0003DMB000000549	5765333	6084475	262200	265580	6027533
11	GRUR_0325	PGSC0003DMP400003575	6.05194	C	green	CC	PGSC0003DMB000000549	5765333	6084475	286612	287930	6051945
11	GRURe_0125	PGSC0003DMP400065707	6.0595	C	yellow	X	PGSC0003DMB000000549	5765333	6084475	294164	295339	6059497
11	GRUR_0331	PGSC0003DMP400003574	6.07233	C	green	CC	PGSC0003DMB000000549	5765333	6084475	306999	309000	6072332
11	GRUR_0324	PGSC0003DMP400048338	9.17264	W	red	TIR	PGSC0003DMB000000524	9086781	9444695	85861	91532	9172642
11	GRUR_0323	PGSC0003DMP400026554	9.4337	W	red	TIR	PGSC0003DMB000000524	9086781	9444695	346920	351083	9433701
11	GRUR_0310	PGSC0003DMP400001685	10.5681	W	red	TIR	PGSC0003DMB000000134	9494696	11016701	1073430	1082064	10568126
11	GRUR_0335	PGSC0003DMP400054328	21.1984	C	green	CC	PGSC0003DMB000000009	20070410	22445233	1127940	1131462	21198350
11	GRURe_0101	PGSC0003DMP400056738	22.2675	W	yellow	X	PGSC0003DMB000000009	20070410	22445233	2197077	2197478	22267487
11	GRUR_0334	PGSC0003DMP400011805	22.2827	W	red	TIR	PGSC0003DMB000000009	20070410	22445233	2212318	2213352	22282728
11	GRUR_0336	PGSC0003DMP400066941	22.284	W	red	TIR	PGSC0003DMB000000009	20070410	22445233	2213575	2215781	22283985
11	GRUR_0316	PGSC0003DMP400016717	34.0347	C	green	CC	PGSC0003DMB000000217	33490005	34584127	544653	548408	34034658
11	GRUR_0318	PGSC0003DMP400013002	35.3866	C	green	CC	PGSC0003DMB000000367	35022769	35637409	363879	367867	35386648
11	GRUR_0319	PGSC0003DMP400034099	37.5048	C	green	CC	PGSC0003DMB000000392	37502566	38060619	2241	6232	37504807
11	GRUR_0294	PGSC0003DMP400034188	39.41	C	green	CC	PGSC0003DMB000000017	38110620	41408050	1299364	1303332	39409984
11	GRUR_0298	PGSC0003DMP400034187	39.4229	C	green	CC	PGSC0003DMB000000017	38110620	41408050	1312329	1314644	39422949
11	GRURe_0178	PGSC0003DMP400032355	39.8985	W	yellow	X	PGSC0003DMB000000017	38110620	41408050	1787844	1791846	39898464
11	GRURe_0179	PGSC0003DMP400032357	39.9107	W	yellow	X	PGSC0003DMB000000017	38110620	41408050	1800093	1805429	39910713
11	GRUR_0290	PGSC0003DMP400032356	39.9107	C	green	CC	PGSC0003DMB000000017	38110620	41408050	1800120	1801055	39910740
11	GRUR_0297	PGSC0003DMP400032358	39.9166	C	green	CC	PGSC0003DMB000000017	38110620	41408050	1805971	1806513	39916591
11	GRURe_0102	PGSC0003DMP400032359	39.918	W	yellow	X	PGSC0003DMB000000017	38110620	41408050	1807390	1809219	39918010
11	GRUR_0303	PGSC0003DMP400032361	39.9282	C	green	CC	PGSC0003DMB000000017	38110620	41408050	1817547	1821335	39928167
11	GRUR_0292	PGSC0003DMP400032362	39.9326	C	green	CC	PGSC0003DMB000000017	38110620	41408050	1821970	1829407	39932590
11	GRURe_0103	PGSC0003DMP400032364	39.9405	W	yellow	X	PGSC0003DMB000000017	38110620	41408050	1829845	1831271	39940465
11	GRURe_0104	PGSC0003DMP400032635	39.9482	W	yellow	X	PGSC0003DMB000000017	38110620	41408050	1837592	1838291	39948212
11	GRUR_0291	PGSC0003DMP400032587	39.9574	C	green	CC	PGSC0003DMB000000017	38110620	41408050	1846769	1848287	39957389
11	GRURe_0105	PGSC0003DMP400032636	39.9858	W	yellow	X	PGSC0003DMB000000017	38110620	41408050	1875135	1875916	39985755
11	GRURe_0106	PGSC0003DMP400032637	39.9902	W	yellow	X	PGSC0003DMB000000017	38110620	41408050	1879554	1882082	39990174
11	GRURe_0107	PGSC0003DMP400032588	40.0171	W	yellow	X	PGSC0003DMB000000017	38110620	41408050	1906510	1908844	40017130
11	GRURe_0108	PGSC0003DMP400063565	40.0299	W	yellow	X	PGSC0003DMB000000017	38110620	41408050	1919291	1919851	40029911
11	GRUR_0293	PGSC0003DMP400032591	40.0317	C	green	CC	PGSC0003DMB000000017	38110620	41408050	1921066	1923159	40031686
11	GRURe_0109	PGSC0003DMP400032592	40.0339	W	yellow	X	PGSC0003DMB000000017	38110620	41408050	1923239	1924024	40033859
11	GRURe_0110	PGSC0003DMP400032593	40.0347	W	yellow	X	PGSC0003DMB000000017	38110620	41408050	1924050	1924694	40034670
11	GRUR_0302	PGSC0003DMP400005358	40.6075	C	green	CC	PGSC0003DMB000000017	38110620	41408050	2496906	2502207	40607526
11	GRURe_0180	PGSC0003DMP400005428	40.6529	W	yellow	X	PGSC0003DMB000000017	38110620	41408050	2542307	2544053	40652927
11	GRUR_0301	PGSC0003DMP400005353	40.6933	C	green	CC	PGSC0003DMB000000017	38110620	41408050	2582711	2586569	40693331
11	GRUR_0295	PGSC0003DMP400047657	40.7812	C	green	CC	PGSC0003DMB000000017	38110620	41408050	2670556	2674680	40781176
11	GRUR_0309	PGSC0003DMP400047655	40.7829	C	green	CC	PGSC0003DMB000000017	38110620	41408050	2672283	2674427	40782903
11	GRURe_0112	PGSC0003DMP400047678	41.1321	W	yellow	X	PGSC0003DMB000000017	38110620	41408050	3021453	3022943	41132073
11	GRUR_0305	PGSC0003DMP400047677	41.1442	C	green	CC	PGSC0003DMB000000017	38110620	41408050	3033557	3036991	41144177
11	GRUR_0296	PGSC0003DMP400047676	41.1526	C	green	CC	PGSC0003DMB000000017	38110620	41408050	3041970	3045906	41152590
11	GRUR_0304	PGSC0003DMP400047610	41.1848	C	green	CC	PGSC0003DMB000000017	38110620	41408050	3074186	3077889	41184806
11	GRURe_0181	PGSC0003DMP400047598	41.2941	W	yellow	X	PGSC0003DMB000000017	38110620	41408050	3183459	3184960	41294079
11	GRUR_0299	PGSC0003DMP400047596	41.2951	C	green	CC	PGSC0003DMB000000017	38110620	41408050	3184481	3187039	41295101
11	GRURe_0113	PGSC0003DMP400052646	41.3201	W	yellow	X	PGSC0003DMB000000017	38110620	41408050	3209466	3211010	41320086
11	GRURe_0114	PGSC0003DMP400052645	41.3277	W	yellow	X	PGSC0003DMB000000017	38110620	41408050	3217052	3221976	41327672
11	GRUR_0300	PGSC0003DMP400052644	41.3312	C	green	CC	PGSC0003DMB000000017	38110620	41408050	3220548	3223058	41331168
11	GRUR_0308	PGSC0003DMP400052643	41.3382	C	green	CC	PGSC0003DMB000000017	38110620	41408050	3227590	3229904	41338210
11	GRURe_0115	PGSC0003DMP400052640	41.356	W	yellow	X	PGSC0003DMB000000017	38110620	41408050	3245354	3248146	41355974
11	GRUR_0307	PGSC0003DMP400052637	41.3628	C	green	CC	PGSC0003DMB000000017	38110620	41408050	3252138	3258181	41362758
11	GRUR_0306	PGSC0003DMP400052636	41.3973	C	green	CC	PGSC0003DMB000000017	38110620	41408050	3286694	3291047	41397314
12	GRUR_0347	PGSC0003DMP400013860	1.68445	C	green	CC	PGSC0003DMB000000116	910581	2552409	773867	776741	1684448
12	GRUR_0346	PGSC0003DMP400013862	1.72396	C	green	CC	PGSC0003DMB000000116	910581	2552409	813376	814989	1723957
12	GRURe_0183	PGSC0003DMP400013863	1.72396	W	yellow	X	PGSC0003DMB000000116	910581	2552409	813376	814989	1723957
12	GRUR_0348	PGSC0003DMP400013864	1.72736	C	green	CC	PGSC0003DMB000000116	910581	2552409	816783	820606	1727364
12	GRUR_0350	PGSC0003DMP400013867	1.74446	C	green	CC	PGSC0003DMB000000116	910581	2552409	833883	837376	1744464
12	GRUR_0351	PGSC0003DMP400013868	1.74446	C	green	CC	PGSC0003DMB000000116	910581	2552409	833883	837376	1744464
12	GRUR_0353	PGSC0003DMP400013873	1.74907	C	green	CC	PGSC0003DMB000000116	910581	2552409	838486	847617	1749067
12	GRUR_0352	PGSC0003DMP400013872	1.75547	C	green	CC	PGSC0003DMB000000116	910581	2552409	844889	847617	1755470
12	GRUR_0349	PGSC0003DMP400013865	1.75897	C	green	CC	PGSC0003DMB000000116	910581	2552409	848394	852494	1758975
12	GRUR_0358	PGSC0003DMP400041993	5.68637	C	green	CC	PGSC0003DMB000000140	5501064	6982752	1296381	1299384	5686371
12	GRUR_0356	PGSC0003DMP400007646	6.25772	C	green	CC	PGSC0003DMB000000140	5501064	6982752	725031	728881	6257721
12	GRURe_0184	PGSC0003DMP400007655	6.261	C	yellow	X	PGSC0003DMB000000140	5501064	6982752	721748	722830	6261004
12	GRUR_0355	PGSC0003DMP400007645	6.26755	C	green	CC	PGSC0003DMB000000140	5501064	6982752	715199	717988	6267553
12	GRUR_0359	PGSC0003DMP400024495	6.27766	C	green	CC	PGSC0003DMB000000140	5501064	6982752	705093	713781	6277659
12	GRUR_0357	PGSC0003DMP400024524	6.28187	C	green	CC	PGSC0003DMB000000140	5501064	6982752	700879	703695	6281873
12	GRUR_0360	PGSC0003DMP400024502	6.33024	C	green	CC	PGSC0003DMB000000140	5501064	6982752	652511	655700	6330241
12	GRUR_0354	PGSC0003DMP400024285	6.87219	C	green	CC	PGSC0003DMB000000140	5501064	6982752	110558	115840	6872194
12	GRUR_0363	PGSC0003DMP400056929	7.76653	C	green	CC	PGSC0003DMB000000771	7704638	7839789	73258	73770	7766531
12	GRUR_0362	PGSC0003DMP400048459	8.08802	C	green	CC	PGSC0003DMB000000589	7889790	8173163	85140	87861	8088023
12	GRUR_0344	PGSC0003DMP400032936	9.56819	C	green	CC	PGSC0003DMB000000056	8223164	10444053	1345030	1348855	9568194
12	GRUR_0342	PGSC0003DMP400004003	10.4192	C	green	CC	PGSC0003DMB000000056	8223164	10444053	2195996	2196927	10419160
12	GRUR_0343	PGSC0003DMP400004004	10.4203	C	green	CC	PGSC0003DMB000000056	8223164	10444053	2197149	2198729	10420313
12	GRUR_0361	PGSC0003DMP400013406	56.8534	C	green	CC	PGSC0003DMB000000297	56777705	57599075	75732	83845	56853437
12	GRUR_0341	PGSC0003DMP400051226	63.9265	W	red	TIR	PGSC0003DMB000000034	62646631	65306086	1379541	1384367	63926545
12	GRUR_0340	PGSC0003DMP400051212	64.1104	C	green	CC	PGSC0003DMB000000034	62646631	65306086	1195718	1199159	64110368
12	GRUR_0338	PGSC0003DMP400051042	64.1251	C	green	CC	PGSC0003DMB000000034	62646631	65306086	1180999	1184666	64125087
12	GRUR_0337	PGSC0003DMP400051041	64.1456	C	green	CC	PGSC0003DMB000000034	62646631	65306086	1160438	1163845	64145648
12	GRUR_0339	PGSC0003DMP400051091	65.1995	C	green	CC	PGSC0003DMB000000034	62646631	65306086	106616	111325	65199470
12	GRUR_0345	PGSC0003DMP400008091	66.0696	C	green	CC	PGSC0003DMB000000114	65560264	67215915	1146265	1149704	66069650
