# Supplementary material for: Genome-Wide Identification and Mapping of NBS-Encoding Resistance Genes in Solanum tuberosum Group Phureja
Source: PLoS One. 2012 Apr 6;7(4):e34775. doi: 10.1371/journal.pone.0034775 (PMC3321028; doi:10.1371/journal.pone.0034775)
Supplement: Table S7 — List of NBS resistance proteins tagged as pseudogenes. (XLSX) [file pone.0034775.s012.xlsx]

## Sheet: Sheet1
Table S7.- List of NBS resistance proteins tagged as pseudogenes
chr	Gene	PGSC		Classification			Scaffold position			Pseudogene Causes			Expression evidence
				Group	Type	Clade	Name	from	to	Frameshift	Stop codon(s)	Others	RNAseq	MD
chr01	GRUR_0001	PGSC0003DMP400005062	chr01	TIR	N	-	PGSC0003DMB000000060	1355687	1359509			partial	yes	23.5424
chr01	GRUR_0003	PGSC0003DMP400005254	chr01	CC	N	-	PGSC0003DMB000000063	364138	365270	X	-	-	yes	2.50662
chr01	GRUR_0014	PGSC0003DMP400036040	chr01	TIR	NL	-	PGSC0003DMB000000105	87700	91038	-	-	deletion	yes	57.8864
chr01	GRUR_0020	PGSC0003DMP400029366	chr01	TIR	NL	-	PGSC0003DMB000000171	96031	103582	X	X	-	yes	6.5833
chr01	GRUR_0022	PGSC0003DMP400036270	chr01	CC	NL	-	PGSC0003DMB000000193	472975	475038	-	X	-	-	-
chr01	GRUR_0021	PGSC0003DMP400036267	chr01	CC	N	CC(I)	PGSC0003DMB000000193	447835	450283	X	X	-	-	-
chr01	GRUR_0025	PGSC0003DMP400011164	chr01	CC	N	-	PGSC0003DMB000000239	885642	889195	-	-	partial	-	-
chr01	GRUR_0026	PGSC0003DMP400011165	chr01	CC	N	-	PGSC0003DMB000000239	889322	896513	-	X	-	-	-
chr01	GRUR_0029	PGSC0003DMP400031808	chr01	TIR	TN	TIR	PGSC0003DMB000000277	51136	56967	-	-	partial	yes	120.195
chr01	GRUR_0033	PGSC0003DMP400011207	chr01	CC	NL	-	PGSC0003DMB000000284	784739	788484	X	-	-	yes	59.1033
chr01	GRUR_0038	PGSC0003DMP400039504	chr01	CC	NL	-	PGSC0003DMB000000469	134206	136283	-	-	partial	yes	12.2098
chr01	GRUR_0037	PGSC0003DMP400039503	chr01	CC	N	-	PGSC0003DMB000000469	135560	137721	-	-	partial	-	-
chr02	GRUR_0043	PGSC0003DMP400034551	chr02	CC	N	-	PGSC0003DMB000000183	1202967	1205964	-	X	-	-	-
chr02	GRUR_0049	PGSC0003DMP400023183	chr02	TIR	NL	-	PGSC0003DMB000000442	56198	59800	-	-	partial	-	-
chr02	GRUR_0052	PGSC0003DMP400020938	chr02	CC	N	-	PGSC0003DMB000000454	240510	242089	X	X	-	-	-
chr02	GRUR_0053	PGSC0003DMP400014543	chr02	CC	NL	CC(I)	PGSC0003DMB000000552	130175	135346	X	-	-	yes	9.54263
chr03	GRUR_0058	PGSC0003DMP400042115	chr03	CC	NL	-	PGSC0003DMB000000108	149382	152219	-	X	-	-	-
chr04	GRUR_0063	PGSC0003DMP400005332	chr04	CC	NL	-	PGSC0003DMB000000016	241551	244842	-	X	-	yes	9.42105
chr04	GRUR_0064	PGSC0003DMP400041928	chr04	CC	NL	-	PGSC0003DMB000000016	3274451	3276976	-	X	big deletion	-	-
chr04	GRUR_0061	PGSC0003DMP400005331	chr04	CC	N	-	PGSC0003DMB000000016	241635	243019	-	X	-	-	-
chr04	GRUR_0065	PGSC0003DMP400005107	chr04	CC	CN	-	PGSC0003DMB000000051	1947619	1950605	-	-	partial	yes	0.266091
chr04	GRUR_0067	PGSC0003DMP400028039	chr04	CC	N	-	PGSC0003DMB000000086	543365	543799	-	X	-	-	-
chr04	GRUR_0073	PGSC0003DMP400059263	chr04	CC	NL	CC(I)	PGSC0003DMB000000118	733429	735969	-	-	partial	-	-
chr04	GRUR_0074	PGSC0003DMP400063562	chr04	CC	NL	CC(I)	PGSC0003DMB000000118	757297	759816	-	-	partial	-	-
chr04	GRUR_0078	PGSC0003DMP400018619	chr04	TIR	TNL	TIR	PGSC0003DMB000000123	900315	903097	-	X	-	-	-
chr04	GRUR_0080	PGSC0003DMP400014064	chr04	CC	NL	-	PGSC0003DMB000000184	1044461	1047707	-	X	exon skipped	yes	173.444
chr04	GRUR_0084	PGSC0003DMP400051316	chr04	CC	NL	-	PGSC0003DMB000000189	817021	820410	X	X	-	-	-
chr04	GRUR_0087	PGSC0003DMP400018755	chr04	CC	N	-	PGSC0003DMB000000226	949767	952765	X	X	-	-	-
chr04	GRUR_0103	PGSC0003DMP400020413	chr04	CC	NL	CC(I)	PGSC0003DMB000000296	151650	154180	X	-	-	-	-
chr04	GRUR_0090	PGSC0003DMP400020401	chr04	CC	N	-	PGSC0003DMB000000296	213428	219180	X	X	-	-	-
chr04	GRUR_0091	PGSC0003DMP400020403	chr04	CC	N	-	PGSC0003DMB000000296	205483	206295	-	X	-	-	-
chr04	GRUR_0092	PGSC0003DMP400020407	chr04	CC	N	-	PGSC0003DMB000000296	192073	193038	X	-	deletion	-	-
chr04	GRUR_0093	PGSC0003DMP400020409	chr04	CC	N	-	PGSC0003DMB000000296	181614	182237	X	-	-	-	-
chr04	GRUR_0094	PGSC0003DMP400055601	chr04	CC	N	CC(I)	PGSC0003DMB000000296	300295	303114	X	-	-	yes	18.165
chr04	GRUR_0095	PGSC0003DMP400055636	chr04	CC	N	CC(I)	PGSC0003DMB000000296	410991	413781	X	-	-	yes	9.27717
chr04	GRUR_0096	PGSC0003DMP400055643	chr04	CC	N	-	PGSC0003DMB000000296	276617	279305	X	X	-	yes	18.529
chr04	GRUR_0097	PGSC0003DMP400055644	chr04	CC	N	CC(I)	PGSC0003DMB000000296	263870	266810	X	-	-	yes	8.144
chr04	GRUR_0110	PGSC0003DMP400027811	chr04	CC	CN	CC(I)	PGSC0003DMB000000710	12342	18441	X	-	-	-	-
chr04	GRUR_0111	PGSC0003DMP400027812	chr04	CC	CN	CC(I)	PGSC0003DMB000000710	12253	18880	X	-	-	yes	177.994
chr04	GRUR_0112	PGSC0003DMP400027825	chr04	CC	NL	-	PGSC0003DMB000000710	167580	169733	X	-	-	-	-
chr04	GRUR_0114	PGSC0003DMP400009830	chr04	CC	N	-	PGSC0003DMB000001045	31513	35158	-	-	transposition	yes	9.6442
chr05	GRUR_0115	PGSC0003DMP400068066	chr05	CC	N	-	PGSC0003DMB000000033	885825	886748	X	X	-	-	-
chr05	GRUR_0116	PGSC0003DMP400043544	chr05	CC	N	CC(I)	PGSC0003DMB000000103	237654	243609	X	X	-	yes	8.73363
chr05	GRUR_0121	PGSC0003DMP400068305	chr05	CC	N	-	PGSC0003DMB000000206	727256	731412	-	-	partial	-	-
chr05	GRUR_0122	PGSC0003DMP400023921	chr05	CC	N	CC(I)	PGSC0003DMB000000216	281927	285649	X	X	-	-	-
chr05	GRUR_0126	PGSC0003DMP400065754	chr05	CC	N	-	PGSC0003DMB000000236	30767	31273	-	X	partial	-	-
chr05	GRUR_0132	PGSC0003DMP400001556	chr05	CC	NL	CC(I)	PGSC0003DMB000000410	274881	278873	-	-	partial	yes	93.159
chr05	GRUR_0136	PGSC0003DMP400044385	chr05	CC	NL	-	PGSC0003DMB000000424	419521	423756	-	X	-	-	-
chr05	GRUR_0133	PGSC0003DMP400006047	chr05	CC	N	CC(I)	PGSC0003DMB000000424	52870	57595	X	-	-	yes	10.3572
chr05	GRUR_0137	PGSC0003DMP400014827	chr05	CC	N	-	PGSC0003DMB000000580	276353	277602	X	X	-	-	-
chr05	GRUR_0138	PGSC0003DMP400044306	chr05	CC	NL	CC(I)	PGSC0003DMB000000834	58015	62038	X	-	-	yes	8.16281
chr06	GRUR_0155	PGSC0003DMP400036061	chr06	CC	CN	-	PGSC0003DMB000000411	304973	307192	-	X	-	-	-
chr06	GRUR_0156	PGSC0003DMP400038047	chr06	CC	CN	CC(I)	PGSC0003DMB000000411	114972	120028	X	-	-	yes	4.70213
chr06	GRUR_0157	PGSC0003DMP400055156	chr06	CC	CN	CC(I)	PGSC0003DMB000000411	185534	189589	-	X	-	yes	6.27413
chr06	GRUR_0160	PGSC0003DMP400036056	chr06	CC	NL	CC(I)	PGSC0003DMB000000411	255819	259252	X	X	-	-	-
chr06	GRUR_0161	PGSC0003DMP400036057	chr06	CC	NL	CC(I)	PGSC0003DMB000000411	262229	265990	-	-	partial	-	-
chr06	GRUR_0162	PGSC0003DMP400036062	chr06	CC	NL	CC(I)	PGSC0003DMB000000411	315178	318399	-	-	partial	-	-
chr06	GRUR_0163	PGSC0003DMP400038048	chr06	CC	NL	-	PGSC0003DMB000000411	102795	105566	X	-	deletion	yes	7.88729
chr06	GRUR_0158	PGSC0003DMP400036055	chr06	CC	N	CC(I)	PGSC0003DMB000000411	231950	236183	-	X	-	-	-
chr06	GRUR_0159	PGSC0003DMP400036070	chr06	CC	N	-	PGSC0003DMB000000411	332956	334335	-	X	deletion	yes	3.18738
chr06	GRUR_0145	PGSC0003DMP400055904	chr06	CC	NL	CC(I)	PGSC0003DMB000000222	683281	685942	-	-	partial	yes	59.429
chr06	GRUR_0146	PGSC0003DMP400055939	chr06	CC	NL	CC(I)	PGSC0003DMB000000222	591049	593596	-	-	partial	yes	15.5913
chr06	GRUR_0142	PGSC0003DMP400009181	chr06	CC	N	CC(I)	PGSC0003DMB000000222	476752	478017	-	-	partial	-	-
chr06	GRUR_0150	PGSC0003DMP400036240	chr06	CC	N	-	PGSC0003DMB000000266	735642	739455	X	-	deletion	yes	3.82058
chr06	GRUR_0164	PGSC0003DMP400019250	chr06	CC	CNL	CC(I)	PGSC0003DMB000000584	171988	175813	-	-	big deletion	-	-
chr06	GRUR_0166	PGSC0003DMP400044252	chr06	CC	NL	CC(I)	PGSC0003DMB000000584	115145	120499	-	-	-	yes	22.4485
chr06	GRUR_0168	PGSC0003DMP400009448	chr06	CC	N	-	PGSC0003DMB000000665	159496	165280	X	X	-	-	-
chr06	GRUR_0169	PGSC0003DMP400009454	chr06	CC	N	-	PGSC0003DMB000000665	171711	173566	X	X	-	-	-
chr07	GRUR_0172	PGSC0003DMP400023972	chr07	TIR	TN	TIR	PGSC0003DMB000000157	580952	590444	X	-	-	yes	4.28491
chr07	GRUR_0175	PGSC0003DMP400053466	chr07	TIR	TNL	-	PGSC0003DMB000000300	690762	695305	-	X	-	-	-
chr07	GRUR_0174	PGSC0003DMP400053468	chr07	TIR	NL	-	PGSC0003DMB000000300	689794	698793	X	X	-	yes	13.7198
chr07	GRUR_0173	PGSC0003DMP400053469	chr07	TIR	N	-	PGSC0003DMB000000300	691399	692627	-	X	-	yes	0.843782
chr07	GRUR_0179	PGSC0003DMP400039856	chr07	TIR	NL	-	PGSC0003DMB000000403	288523	290871	-	X	-	-	-
chr07	GRUR_0184	PGSC0003DMP400041856	chr07	TIR	NL	-	PGSC0003DMB000000684	71055	80518	-	X	-	yes	13.0517
chr08	GRUR_0186	PGSC0003DMP400016423	chr08	CC	CNL	-	PGSC0003DMB000000144	1340463	1348756	X	X	-	-	-
chr08	GRUR_0190	PGSC0003DMP400016417	chr08	CC	NL	CC(I)	PGSC0003DMB000000144	1305890	1313646	-	X	-	yes	18.8497
chr08	GRUR_0191	PGSC0003DMP400016420	chr08	CC	NL	-	PGSC0003DMB000000144	1318300	1320879	X	X	-	yes	5.7476
chr08	GRUR_0192	PGSC0003DMP400016422	chr08	CC	NL	-	PGSC0003DMB000000144	1325803	1326427	-	X	patial bad start	yes	3.91987
chr08	GRUR_0187	PGSC0003DMP400016421	chr08	CC	N	-	PGSC0003DMB000000144	1323712	1325747	-	X	deletion	yes	8.3554
chr08	GRUR_0188	PGSC0003DMP400016468	chr08	CC	N	-	PGSC0003DMB000000144	1322151	1322807	-	X	partial	yes	3.76241
chr08	GRUR_0189	PGSC0003DMP400029817	chr08	CC	N	CC(I)	PGSC0003DMB000000144	1380983	1381861	-	X	-	-	-
chr08	GRUR_0198	PGSC0003DMP400051526	chr08	CC	NL	-	PGSC0003DMB000000191	627219	630758	-	-	bad start	yes	6.0285
chr08	GRUR_0199	PGSC0003DMP400065041	chr08	CC	NL	-	PGSC0003DMB000000191	556857	559232	-	X	partial	-	-
chr08	GRUR_0196	PGSC0003DMP400051523	chr08	CC	N	-	PGSC0003DMB000000191	566097	568756	-	-	partial	-	-
chr08	GRUR_0197	PGSC0003DMP400051562	chr08	CC	N	-	PGSC0003DMB000000191	597901	598861	X	X	-	yes	1.76222
chr08	GRUR_0224	PGSC0003DMP400053751	chr08	CC	NL	-	PGSC0003DMB000000494	146785	151779	X	-	-	yes	36.3143
chr08	GRUR_0225	PGSC0003DMP400053795	chr08	CC	NL	CC(I)	PGSC0003DMB000000494	389964	395032	X	X	-	-	-
chr08	GRUR_0226	PGSC0003DMP400053796	chr08	CC	NL	-	PGSC0003DMB000000494	384385	387577	X	-	-	-	-
chr09	GRUR_0335	PGSC0003DMP400054328	chr09	CC	NL	-	PGSC0003DMB000000009	1127940	1131462	-	X	-	-	-
chr09	GRUR_0334	PGSC0003DMP400011805	chr09	TIR	N	-	PGSC0003DMB000000009	2212318	2213352	-	X	transposition	-	-
chr09	GRUR_0227	PGSC0003DMP400064660	chr09	CC	N	-	PGSC0003DMB000000021	937871	938278	X	X	-	-	-
chr09	GRUR_0229	PGSC0003DMP400032940	chr09	CC	N	-	PGSC0003DMB000000124	639793	640428	-	-	transposition	-	-
chr09	GRUR_0230	PGSC0003DMP400055980	chr09	TIR	N	-	PGSC0003DMB000000130	1402989	1406340	X	X	-	yes	12.2153
chr09	GRUR_0231	PGSC0003DMP400065290	chr09	CC	N	-	PGSC0003DMB000000161	288160	289452	-	X	-	-	-
chr09	GRUR_0234	PGSC0003DMP400030872	chr09	CC	N	-	PGSC0003DMB000000229	591519	594283	X	X	-	-	-
chr09	GRUR_0237	PGSC0003DMP400029014.2	chr09	CC	CN	CC(I)	PGSC0003DMB000000280	793754	802663	X	-	-	-	-
chr09	GRUR_0240	PGSC0003DMP400029011	chr09	CC	NL	CC(I)	PGSC0003DMB000000280	824157	827175	X	-	-	-	-
chr09	GRUR_0241	PGSC0003DMP400054859	chr09	CC	NL	CC(I)	PGSC0003DMB000000280	258243	262042	X	X	-	yes	22.6908
chr09	GRUR_0239	PGSC0003DMP400029017	chr09	CC	N	-	PGSC0003DMB000000280	778913	783166	X	-	-	yes	4.87449
chr09	GRUR_0252	PGSC0003DMP400035765	chr09	TIR	TN	-	PGSC0003DMB000000339	56383	57618	-	X	-	-	-
chr09	GRUR_0242	PGSC0003DMP400035772	chr09	CC	CN	CC(I)	PGSC0003DMB000000339	210994	212874	X	-	-	-	-
chr09	GRUR_0243	PGSC0003DMP400035778	chr09	CC	CN	-	PGSC0003DMB000000339	230749	231636	-	-	partial	-	-
chr09	GRUR_0244	PGSC0003DMP400042156	chr09	CC	CN	CC(I)	PGSC0003DMB000000339	264152	265804	X	-	partial	-	-
chr09	GRUR_0251	PGSC0003DMP400045902	chr09	TIR	NL	-	PGSC0003DMB000000339	379233	383717	-	-	partial	-	-
chr09	GRUR_0249	PGSC0003DMP400035775	chr09	CC	N	-	PGSC0003DMB000000339	234489	237272	-	X	-	yes	47.9936
chr09	GRUR_0261	PGSC0003DMP400021087	chr09	CC	NL	CC(I)	PGSC0003DMB000000651	78319	83835	X	X	-	-	-
chr09	GRUR_0262	PGSC0003DMP400021091	chr09	CC	NL	CC(I)	PGSC0003DMB000000651	68972	71633	X	-	-	yes	32.9159
chr09	GRUR_0263	PGSC0003DMP400021098	chr09	CC	NL	-	PGSC0003DMB000000651	7271	9836	-	-	partial	-	-
chr09	GRUR_0257	PGSC0003DMP400011612	chr09	CC	N	-	PGSC0003DMB000000651	164337	168802	X	-	-	yes	38.4159
chr09	GRUR_0258	PGSC0003DMP400021089	chr09	CC	N	-	PGSC0003DMB000000651	76650	77379	X	-	-	yes	38.1568
chr10	GRUR_0267	PGSC0003DMP400014710	chr10	CC	NL	-	PGSC0003DMB000000008	351064	352608	X	X	-	-	-
chr10	GRUR_0273	PGSC0003DMP400019615	chr10	CC	NL	-	PGSC0003DMB000000008	599434	601812	X	-	-	-	-
chr10	GRUR_0275	PGSC0003DMP400019632	chr10	CC	NL	-	PGSC0003DMB000000008	513767	514875	-	X	-	-	-
chr10	GRUR_0265	PGSC0003DMP400019616	chr10	CC	N	-	PGSC0003DMB000000008	598146	599387	X	-	-	-	-
chr10	GRUR_0266	PGSC0003DMP400019633	chr10	CC	N	-	PGSC0003DMB000000008	512895	513743	-	X	-	-	-
chr10	GRUR_0278	PGSC0003DMP400014485	chr10	CC	NL	CC(I)	PGSC0003DMB000000112	1475898	1478156	-	X	-	-	-
chr10	GRUR_0280	PGSC0003DMP400024729	chr10	CC	CN	CC(I)	PGSC0003DMB000000220	40969	44031	-	X	-	yes	24.0501
chr10	GRUR_0285	PGSC0003DMP400037873	chr10	CC	N	CC(I)	PGSC0003DMB000000626	138364	142235	-	-	partial	yes	58.4235
chr11	GRUR_0292	PGSC0003DMP400032362	chr11	CC	CNL	-	PGSC0003DMB000000017	1821970	1829407	X	X	-	-	-
chr11	GRUR_0293	PGSC0003DMP400032591	chr11	CC	CNL	CC(I)	PGSC0003DMB000000017	1921066	1923159	X	-	-	-	-
chr11	GRUR_0295	PGSC0003DMP400047657	chr11	CC	CNL	CC(I)	PGSC0003DMB000000017	2670556	2674680	X	-	-	yes	12.337
chr11	GRUR_0290	PGSC0003DMP400032356	chr11	CC	CN	-	PGSC0003DMB000000017	1800120	1801055	X	-	-	-	-
chr11	GRUR_0291	PGSC0003DMP400032587	chr11	CC	CN	-	PGSC0003DMB000000017	1846769	1848287	-	-	-	-	-
chr11	GRUR_0304	PGSC0003DMP400047610	chr11	CC	NL	-	PGSC0003DMB000000017	3074186	3077889	X	-	-	-	-
chr11	GRUR_0305	PGSC0003DMP400047677	chr11	CC	NL	-	PGSC0003DMB000000017	3033557	3036991	-	-	big deletion	-	-
chr11	GRUR_0306	PGSC0003DMP400052636	chr11	CC	NL	-	PGSC0003DMB000000017	3286694	3291047	X	-	-	yes	19.1873
chr11	GRUR_0307	PGSC0003DMP400052637	chr11	CC	NL	-	PGSC0003DMB000000017	3252138	3258181	X	-	-	yes	1.25582
chr11	GRUR_0308	PGSC0003DMP400052643	chr11	CC	NL	-	PGSC0003DMB000000017	3227590	3229904	X	-	-	-	-
chr11	GRUR_0297	PGSC0003DMP400032358	chr11	CC	N	-	PGSC0003DMB000000017	1805971	1806513	X	X	-	-	-
chr11	GRUR_0298	PGSC0003DMP400034187	chr11	CC	N	-	PGSC0003DMB000000017	1312329	1314644	-	X	-	yes	4.19942
chr11	GRUR_0299	PGSC0003DMP400047596	chr11	CC	N	-	PGSC0003DMB000000017	3184481	3187039	X	-	-	-	-
chr11	GRUR_0320	PGSC0003DMP400027502	chr11	TIR	TN	-	PGSC0003DMB000000505	150467	153876	X	-	-	yes	33.9814
chr11	GRUR_0323	PGSC0003DMP400026554	chr11	TIR	TNL	-	PGSC0003DMB000000524	346920	351083	X	-	-	-	-
chr11	GRUR_0328	PGSC0003DMP400003559	chr11	CC	N	CC(I)	PGSC0003DMB000000549	103992	106931	X	-	-	yes	5.76337
chr11	GRUR_0329	PGSC0003DMP400003560	chr11	CC	N	-	PGSC0003DMB000000549	99568	101873	X	-	deletion	yes	69.0844
chr11	GRUR_0330	PGSC0003DMP400003580	chr11	CC	N	-	PGSC0003DMB000000549	240819	241558	-	-	Exon-skipped	-	-
chr12	GRUR_0340	PGSC0003DMP400051212	chr12	CC	NL	CC(I)	PGSC0003DMB000000034	1195718	1199159	-	-	partial	yes	24.2286
chr12	GRUR_0342	PGSC0003DMP400004003	chr12	CC	CN	-	PGSC0003DMB000000056	2195996	2196927	X	-	big deletion	-	-
chr12	GRUR_0343	PGSC0003DMP400004004	chr12	CC	N	-	PGSC0003DMB000000056	2197149	2198729	X	-	-	-	-
chr12	GRUR_0349	PGSC0003DMP400013865	chr12	CC	NL	-	PGSC0003DMB000000116	848394	852494	X	-	-	-	-
chr12	GRUR_0359	PGSC0003DMP400024495	chr12	CC	NL	CC(I)	PGSC0003DMB000000140	705093	713781	-	-	partial	-	-
chr12	GRUR_0355	PGSC0003DMP400007645	chr12	CC	N	CC(I)	PGSC0003DMB000000140	715199	717988	-	-	partial	-	-
chr12	GRUR_0356	PGSC0003DMP400007646	chr12	CC	N	CC(I)	PGSC0003DMB000000140	725031	728881	-	X	big deletion	yes	103.962
chr12	GRUR_0357	PGSC0003DMP400024524	chr12	CC	N	CC(I)	PGSC0003DMB000000140	700879	703695	-	X	-	yes	4.01846
chr12	GRUR_0358	PGSC0003DMP400041993	chr12	CC	N	CC(I)	PGSC0003DMB000000140	1296381	1299384	-	X	-	yes	6.33672
chr12	GRUR_0362	PGSC0003DMP400048459	chr12	CC	N	-	PGSC0003DMB000000589	85140	87861	X	-	-	yes	20.7474
chr12	GRUR_0363	PGSC0003DMP400056929	chr12	CC	N	-	PGSC0003DMB000000771	73258	73770	-	-	partial	-	-
-	GRUR_0365	PGSC0003DMP400005435	-	CC	CN	-	PGSC0003DMB000000113	1446467	1448182	-	X	-	-	-
-	GRUR_0371	PGSC0003DMP400048563	-	TIR	N	-	PGSC0003DMB000000428	373431	374111	-	X	-	-	-
-	GRUR_0390	PGSC0003DMP400021117	-	CC	NL	CC(I)	PGSC0003DMB000000719	25070	27754	-	X	-	yes	21.4387
-	GRUR_0394	PGSC0003DMP400019235	-	CC	CN	CC(II)	PGSC0003DMB000000798	20349	21935	X	-	-	-	-
-	GRUR_0395	PGSC0003DMP400019236	-	CC	N	CC(II)	PGSC0003DMB000000798	20202	21465	X	-	-	yes	1.63839
-	GRUR_0399	PGSC0003DMP400042252	-	CC	N	CC(I)	PGSC0003DMB000000956	7185	10979	-	X	-	yes	7.20535
-	GRUR_0402	PGSC0003DMP400040250	-	CC	N	CC(I)	PGSC0003DMB000000964	6333	8319	X	-	-	yes	26.9163
-	GRUR_0403	PGSC0003DMP400055943	-	TIR	N	-	PGSC0003DMB000000973	14971	16856	X			yes	18.0599
-	GRUR_0404	PGSC0003DMP400019342	-	CC	N	-	PGSC0003DMB000001035	16323	17249	-	X	deletion	yes	15.1138
-	GRUR_0405	PGSC0003DMP400036503	-	CC	N	-	PGSC0003DMB000001044	9769	10110	X	-	-	-	-
-	GRUR_0412	PGSC0003DMP400017324	-	CC	NL	-	PGSC0003DMB000001123	380	3008	X	-	-	-	-
-	GRUR_0409	PGSC0003DMP400017325	-	CC	N	-	PGSC0003DMB000001123	4	3395	X	-	-	yes	54.126
-	GRUR_0410	PGSC0003DMP400017328	-	CC	N	-	PGSC0003DMB000001123	7577	10872	X	-	-	yes	21.6538
-	GRUR_0416	PGSC0003DMP400031465	-	CC	NL	-	PGSC0003DMB000001356	1955	4257	X	-	-	-	-
-	GRUR_0417	PGSC0003DMP400019349	-	CC	NL	CC(II)	PGSC0003DMB000001431	2364	6016	-	-	partial	-	-
-	GRUR_0376	PGSC0003DMP400013245	-	CC	N	CC(I)	PGSC0003DMB000000573	196526	202343	X	X	-	yes	127.265
-	GRUR_0406	PGSC0003DMP400029868	-	CC	N	-	PGSC0003DMB000001053	31895	32404	X	-	-	-	-
-	GRUR_0419	PGSC0003DMP400052327	-	CC	N	-	PGSC0003DMB101000029	58621	59487	X	X	-	-	-
-	GRUR_0426	PGSC0003DMP400032104	-	TIR	TNL	TIR	PGSC0003DMB101000192	192303	198871	-	-	deletions	-	-
-	GRUR_0427	PGSC0003DMP400032105	-	TIR	TNL	TIR	PGSC0003DMB101000192	215060	221559	-	X	-	-	-
-	GRUR_0382	PGSC0003DMP400034394	-	CC	N	CC(I)	PGSC0003DMB000000661	86134	88045	X	X	-	-	-
-	GRUR_0383	PGSC0003DMP400034398	-	CC	N	-	PGSC0003DMB000000661	11554	11931	X	-	-	-	-
-	GRUR_0384	PGSC0003DMP400034400	-	CC	N	-	PGSC0003DMB000000661	25675	30755	X	X	-	yes	8.13746
-	GRUR_0385	PGSC0003DMP400038073	-	CC	N	-	PGSC0003DMB000000661	174683	175798	-	X	big deletion	-	-
-	GRUR_0386	PGSC0003DMP400057571	-	CC	N	-	PGSC0003DMB000000661	10	4115	-	-	scaffold ends	-	-
-	GRUR_0387	PGSC0003DMP400006138	-	CC	NL	-	PGSC0003DMB000000683	138773	141357	X	-	-	yes	70.605
-	GRUR_0388	PGSC0003DMP400013463	-	CC	NL	-	PGSC0003DMB000000683	80554	82615	X	-	-	-	-
-	GRUR_0370	PGSC0003DMP400034574	-	CC	NL	-	PGSC0003DMB000000329	695841	696851	-	-	transposition	-	-
-	GRUR_0389	PGSC0003DMP400060544	-	CC	N	-	PGSC0003DMB000000709	56636	58663	-	X	partial	-	-
-	GRUR_0423	PGSC0003DMP400018173	-	CC	NL	-	PGSC0003DMB101000130	855450	857306	X	X	-	-	-
-	GRUR_0398	PGSC0003DMP400019338	-	CC	N	-	PGSC0003DMB000000921	6555	7743	X	-	-	-	-
-	GRUR_0432	PGSC0003DMP400055979	-	TIR	NL	TIR	PGSC0003DMB102000130	1399768	1406340	-	X	-	yes	50.2999

## Sheet: Sheet3
Gene	V3.4 (peps)	Gene			Gene	V3.4 (peps)
GRUR_0001	PGSC0003DMP400005062	GRUR_0001			GRUR_0001	PGSC0003DMP400005062	GRUR_0001
GRUR_0002	PGSC0003DMP400023299	GRUR_0002			GRUR_0002	PGSC0003DMP400023299	GRUR_0002
GRUR_0003	PGSC0003DMP400005254	GRUR_0003			GRUR_0003	PGSC0003DMP400005254	GRUR_0003
GRUR_0004	PGSC0003DMP400005253	GRUR_0004			GRUR_0004	PGSC0003DMP400005253	GRUR_0004
GRUR_0005	PGSC0003DMP400005261	GRUR_0005			GRUR_0005	PGSC0003DMP400005261	GRUR_0005
GRUR_0006	PGSC0003DMP400011968	GRUR_0006			GRUR_0006	PGSC0003DMP400011968	GRUR_0006
GRUR_0007	PGSC0003DMP400011969	GRUR_0007			GRUR_0007	PGSC0003DMP400011969	GRUR_0007
GRUR_0008	PGSC0003DMP400011999	GRUR_0008			GRUR_0008	PGSC0003DMP400011999	GRUR_0008
GRUR_0009	PGSC0003DMP400012048	GRUR_0009			GRUR_0009	PGSC0003DMP400012048	GRUR_0009
GRUR_0010	PGSC0003DMP400012049	GRUR_0010			GRUR_0010	PGSC0003DMP400012049	GRUR_0010
GRUR_0011	PGSC0003DMP400045179	GRUR_0011			GRUR_0011	PGSC0003DMP400045179	GRUR_0011
GRUR_0012	PGSC0003DMP400045182	GRUR_0012			GRUR_0012	PGSC0003DMP400045182	GRUR_0012
GRUR_0013	PGSC0003DMP400028611	GRUR_0013			GRUR_0013	PGSC0003DMP400028611	GRUR_0013
GRUR_0014	PGSC0003DMP400036040	GRUR_0014			GRUR_0014	PGSC0003DMP400036040	GRUR_0014
GRUR_0015	PGSC0003DMP400036043	GRUR_0015			GRUR_0015	PGSC0003DMP400036043	GRUR_0015
GRUR_0016	PGSC0003DMP400023191	GRUR_0016			GRUR_0016	PGSC0003DMP400023191	GRUR_0016
GRUR_0017	PGSC0003DMP400023192	GRUR_0017			GRUR_0017	PGSC0003DMP400023192	GRUR_0017
GRUR_0018	PGSC0003DMP400036041	GRUR_0018			GRUR_0018	PGSC0003DMP400036041	GRUR_0018
GRUR_0019	PGSC0003DMP400036044	GRUR_0019			GRUR_0019	PGSC0003DMP400036044	GRUR_0019
GRUR_0020	PGSC0003DMP400029366	GRUR_0020			GRUR_0020	PGSC0003DMP400029366	GRUR_0020
GRUR_0021	PGSC0003DMP400036267	GRUR_0021			GRUR_0021	PGSC0003DMP400036267	GRUR_0021
GRUR_0022	PGSC0003DMP400036270	GRUR_0022			GRUR_0022	PGSC0003DMP400036270	GRUR_0022
GRUR_0023	PGSC0003DMP400041616	GRUR_0023			GRUR_0023	PGSC0003DMP400041616	GRUR_0023
GRUR_0024	PGSC0003DMP400041617	GRUR_0024			GRUR_0024	PGSC0003DMP400041617	GRUR_0024
GRUR_0025	PGSC0003DMP400011164	GRUR_0025			GRUR_0025	PGSC0003DMP400011164	GRUR_0025
GRUR_0026	PGSC0003DMP400011165	GRUR_0026			GRUR_0026	PGSC0003DMP400011165	GRUR_0026
GRUR_0027	PGSC0003DMP400011150	GRUR_0027			GRUR_0027	PGSC0003DMP400011150	GRUR_0027
GRUR_0028	PGSC0003DMP400031810	GRUR_0028			GRUR_0028	PGSC0003DMP400031810	GRUR_0028
GRUR_0029	PGSC0003DMP400031808	GRUR_0029			GRUR_0029	PGSC0003DMP400031808	GRUR_0029
GRUR_0030	PGSC0003DMP400031726	GRUR_0030			GRUR_0030	PGSC0003DMP400031726	GRUR_0030
GRUR_0031	PGSC0003DMP400031802	GRUR_0031			GRUR_0031	PGSC0003DMP400031802	GRUR_0031
GRUR_0032	PGSC0003DMP400031803	GRUR_0032			GRUR_0032	PGSC0003DMP400031803	GRUR_0032
GRUR_0033	PGSC0003DMP400011207	GRUR_0033			GRUR_0033	PGSC0003DMP400011207	GRUR_0033
GRUR_0034	PGSC0003DMP400039354	GRUR_0034			GRUR_0034	PGSC0003DMP400039354	GRUR_0034
GRUR_0035	PGSC0003DMP400034657	GRUR_0035			GRUR_0035	PGSC0003DMP400034657	GRUR_0035
GRUR_0036	PGSC0003DMP400039501	GRUR_0036			GRUR_0036	PGSC0003DMP400039501	GRUR_0036
GRUR_0037	PGSC0003DMP400039503	GRUR_0037			GRUR_0037	PGSC0003DMP400039503	GRUR_0037
GRUR_0038	PGSC0003DMP400039504	GRUR_0038			GRUR_0038	PGSC0003DMP400039504	GRUR_0038
GRUR_0039	PGSC0003DMP400043840	GRUR_0039			GRUR_0039	PGSC0003DMP400043840	GRUR_0039
GRUR_0040	PGSC0003DMP400043841	GRUR_0040			GRUR_0040	PGSC0003DMP400043841	GRUR_0040
GRUR_0041	PGSC0003DMP400005063	GRUR_0041			GRUR_0041	PGSC0003DMP400005063	GRUR_0041
GRUR_0042	PGSC0003DMP400005582	GRUR_0042			GRUR_0042	PGSC0003DMP400005582	GRUR_0042
GRUR_0043	PGSC0003DMP400037237	GRUR_0043			GRUR_0043	PGSC0003DMP400037237	GRUR_0043
GRUR_0044	PGSC0003DMP400037208	GRUR_0044			GRUR_0044	PGSC0003DMP400037208	GRUR_0044
GRUR_0045	PGSC0003DMP400034551	GRUR_0045			GRUR_0045	PGSC0003DMP400034551	GRUR_0045
GRUR_0046	PGSC0003DMP400022878	GRUR_0046			GRUR_0046	PGSC0003DMP400022878	GRUR_0046
GRUR_0047	PGSC0003DMP400022880	GRUR_0047			GRUR_0047	PGSC0003DMP400022880	GRUR_0047
GRUR_0048	PGSC0003DMP400018077	GRUR_0048			GRUR_0048	PGSC0003DMP400018077	GRUR_0048
GRUR_0049	PGSC0003DMP400023177	GRUR_0049			GRUR_0049	PGSC0003DMP400023177	GRUR_0049
GRUR_0050	PGSC0003DMP400023176	GRUR_0050			GRUR_0050	PGSC0003DMP400023176	GRUR_0050
GRUR_0051	PGSC0003DMP400023183	GRUR_0051			GRUR_0051	PGSC0003DMP400023183	GRUR_0051
GRUR_0052	PGSC0003DMP400023175	GRUR_0052			GRUR_0052	PGSC0003DMP400023175	GRUR_0052
GRUR_0053	PGSC0003DMP400024105	GRUR_0053			GRUR_0053	PGSC0003DMP400024105	GRUR_0053
GRUR_0054	PGSC0003DMP400020938	GRUR_0054			GRUR_0054	PGSC0003DMP400020938	GRUR_0054
GRUR_0055	PGSC0003DMP400014543	GRUR_0055			GRUR_0055	PGSC0003DMP400014543	GRUR_0055
GRUR_0056	PGSC0003DMP400014565	GRUR_0056			GRUR_0056	PGSC0003DMP400014565	GRUR_0056
GRUR_0057	PGSC0003DMP400006281	GRUR_0057			GRUR_0057	PGSC0003DMP400006281	GRUR_0057
GRUR_0058	PGSC0003DMP400036563	GRUR_0058			GRUR_0058	PGSC0003DMP400036563	GRUR_0058
GRUR_0059	PGSC0003DMP400036704	GRUR_0059			GRUR_0059	PGSC0003DMP400036704	GRUR_0059
GRUR_0060	PGSC0003DMP400009000	GRUR_0060			GRUR_0060	PGSC0003DMP400009000	GRUR_0060
GRUR_0061	PGSC0003DMP400008990	GRUR_0061			GRUR_0061	PGSC0003DMP400008990	GRUR_0061
GRUR_0062	PGSC0003DMP400065504	GRUR_0062			GRUR_0062	PGSC0003DMP400065504	GRUR_0062
GRUR_0063	PGSC0003DMP400042115	GRUR_0063			GRUR_0063	PGSC0003DMP400042115	GRUR_0063
GRUR_0064	PGSC0003DMP400046174	GRUR_0064			GRUR_0064	PGSC0003DMP400046174	GRUR_0064
GRUR_0065	PGSC0003DMP400023730	GRUR_0065			GRUR_0065	PGSC0003DMP400023730	GRUR_0065
GRUR_0066	PGSC0003DMP400036061	GRUR_0066			GRUR_0066	PGSC0003DMP400005309	GRUR_0066
GRUR_0067	PGSC0003DMP400038047	GRUR_0067			GRUR_0067	PGSC0003DMP400005331	GRUR_0067
GRUR_0068	PGSC0003DMP400055156	GRUR_0068			GRUR_0068	PGSC0003DMP400041925	GRUR_0068
GRUR_0069	PGSC0003DMP400036055	GRUR_0069			GRUR_0069	PGSC0003DMP400005332	GRUR_0069
GRUR_0070	PGSC0003DMP400036070	GRUR_0070			GRUR_0070	PGSC0003DMP400041928	GRUR_0070
GRUR_0071	PGSC0003DMP400036056	GRUR_0071			GRUR_0071	PGSC0003DMP400005107	GRUR_0071
GRUR_0072	PGSC0003DMP400036057	GRUR_0072			GRUR_0072	PGSC0003DMP400053060	GRUR_0072
GRUR_0073	PGSC0003DMP400036062	GRUR_0073			GRUR_0073	PGSC0003DMP400028039	GRUR_0073
GRUR_0074	PGSC0003DMP400038048	GRUR_0074			GRUR_0074	PGSC0003DMP400040909	GRUR_0074
GRUR_0075	PGSC0003DMP400005309	GRUR_0075			GRUR_0075	PGSC0003DMP400034296	GRUR_0075
GRUR_0076	PGSC0003DMP400005331	GRUR_0076			GRUR_0076	PGSC0003DMP400034297	GRUR_0076
GRUR_0077	PGSC0003DMP400041925	GRUR_0077			GRUR_0077	PGSC0003DMP400034307	GRUR_0077
GRUR_0078	PGSC0003DMP400005332	GRUR_0078			GRUR_0078	PGSC0003DMP400034309	GRUR_0078
GRUR_0079	PGSC0003DMP400041928	GRUR_0079			GRUR_0079	PGSC0003DMP400059263	GRUR_0079
GRUR_0080	PGSC0003DMP400005107	GRUR_0080			GRUR_0080	PGSC0003DMP400063562	GRUR_0080
GRUR_0081	PGSC0003DMP400053060	GRUR_0081			GRUR_0081	PGSC0003DMP400029588	GRUR_0081
GRUR_0082	PGSC0003DMP400028039	GRUR_0082			GRUR_0082	PGSC0003DMP400029590	GRUR_0082
GRUR_0083	PGSC0003DMP400040909	GRUR_0083			GRUR_0083	PGSC0003DMP400029592	GRUR_0083
GRUR_0084	PGSC0003DMP400034296	GRUR_0084			GRUR_0084	PGSC0003DMP400018619	GRUR_0084
GRUR_0085	PGSC0003DMP400034297	GRUR_0085			GRUR_0085	PGSC0003DMP400014063	GRUR_0085
GRUR_0086	PGSC0003DMP400034307	GRUR_0086			GRUR_0086	PGSC0003DMP400014064	GRUR_0086
GRUR_0087	PGSC0003DMP400034309	GRUR_0087			GRUR_0087	PGSC0003DMP400051313	GRUR_0087
GRUR_0088	PGSC0003DMP400059263	GRUR_0088			GRUR_0088	PGSC0003DMP400051395	GRUR_0088
GRUR_0089	PGSC0003DMP400063562	GRUR_0089			GRUR_0089	PGSC0003DMP400051307	GRUR_0089
GRUR_0090	PGSC0003DMP400029588	GRUR_0090			GRUR_0090	PGSC0003DMP400051316	GRUR_0090
GRUR_0091	PGSC0003DMP400029590	GRUR_0091			GRUR_0091	PGSC0003DMP400051319	GRUR_0091
GRUR_0092	PGSC0003DMP400029592	GRUR_0092			GRUR_0092	PGSC0003DMP400051394	GRUR_0092
GRUR_0093	PGSC0003DMP400018619	GRUR_0093			GRUR_0093	PGSC0003DMP400018755	GRUR_0093
GRUR_0094	PGSC0003DMP400014063	GRUR_0094			GRUR_0094	PGSC0003DMP400018753	GRUR_0094
GRUR_0095	PGSC0003DMP400014064	GRUR_0095			GRUR_0095	PGSC0003DMP400020408	GRUR_0095
GRUR_0096	PGSC0003DMP400051313	GRUR_0096			GRUR_0096	PGSC0003DMP400020401	GRUR_0096
GRUR_0097	PGSC0003DMP400051395	GRUR_0097			GRUR_0097	PGSC0003DMP400020403	GRUR_0097
GRUR_0098	PGSC0003DMP400051307	GRUR_0098			GRUR_0098	PGSC0003DMP400020407	GRUR_0098
GRUR_0099	PGSC0003DMP400051316	GRUR_0099			GRUR_0099	PGSC0003DMP400020409	GRUR_0099
GRUR_0100	PGSC0003DMP400051319	GRUR_0100			GRUR_0100	PGSC0003DMP400055601	GRUR_0100
GRUR_0101	PGSC0003DMP400051394	GRUR_0101			GRUR_0101	PGSC0003DMP400055636	GRUR_0101
GRUR_0102	PGSC0003DMP400018755	GRUR_0102			GRUR_0102	PGSC0003DMP400055643	GRUR_0102
GRUR_0103	PGSC0003DMP400018753	GRUR_0103			GRUR_0103	PGSC0003DMP400055644	GRUR_0103
GRUR_0104	PGSC0003DMP400020408	GRUR_0104			GRUR_0104	PGSC0003DMP400020396	GRUR_0104
GRUR_0105	PGSC0003DMP400020401	GRUR_0105			GRUR_0105	PGSC0003DMP400020400	GRUR_0105
GRUR_0106	PGSC0003DMP400020403	GRUR_0106			GRUR_0106	PGSC0003DMP400020406	GRUR_0106
GRUR_0107	PGSC0003DMP400020407	GRUR_0107			GRUR_0107	PGSC0003DMP400020411	GRUR_0107
GRUR_0108	PGSC0003DMP400020409	GRUR_0108			GRUR_0108	PGSC0003DMP400020412	GRUR_0108
GRUR_0109	PGSC0003DMP400055601	GRUR_0109			GRUR_0109	PGSC0003DMP400020413	GRUR_0109
GRUR_0110	PGSC0003DMP400055636	GRUR_0110			GRUR_0110	PGSC0003DMP400010600	GRUR_0110
GRUR_0111	PGSC0003DMP400055643	GRUR_0111			GRUR_0111	PGSC0003DMP400010669	GRUR_0111
GRUR_0112	PGSC0003DMP400055644	GRUR_0112			GRUR_0112	PGSC0003DMP400010670	GRUR_0112
GRUR_0113	PGSC0003DMP400020396	GRUR_0113			GRUR_0113	PGSC0003DMP400011559	GRUR_0113
GRUR_0114	PGSC0003DMP400020400	GRUR_0114			GRUR_0114	PGSC0003DMP400011561	GRUR_0114
GRUR_0115	PGSC0003DMP400020406	GRUR_0115			GRUR_0115	PGSC0003DMP400036348	GRUR_0115
GRUR_0116	PGSC0003DMP400020411	GRUR_0116			GRUR_0116	PGSC0003DMP400013230	GRUR_0116
GRUR_0117	PGSC0003DMP400020412	GRUR_0117			GRUR_0117	PGSC0003DMP400013227	GRUR_0117
GRUR_0118	PGSC0003DMP400020413	GRUR_0118			GRUR_0118	PGSC0003DMP400013245	GRUR_0118
GRUR_0119	PGSC0003DMP400010600	GRUR_0119			GRUR_0119	PGSC0003DMP400013231	GRUR_0119
GRUR_0120	PGSC0003DMP400010669	GRUR_0120			GRUR_0120	PGSC0003DMP400013246	GRUR_0120
GRUR_0121	PGSC0003DMP400010670	GRUR_0121			GRUR_0121	PGSC0003DMP400013226	GRUR_0121
GRUR_0122	PGSC0003DMP400011559	GRUR_0122			GRUR_0122	PGSC0003DMP400027811	GRUR_0122
GRUR_0123	PGSC0003DMP400011561	GRUR_0123			GRUR_0123	PGSC0003DMP400027812	GRUR_0123
GRUR_0124	PGSC0003DMP400036348	GRUR_0124			GRUR_0124	PGSC0003DMP400027825	GRUR_0124
GRUR_0125	PGSC0003DMP400013230	GRUR_0125			GRUR_0125	PGSC0003DMP400027830	GRUR_0125
GRUR_0126	PGSC0003DMP400013227	GRUR_0126			GRUR_0126	PGSC0003DMP400009830	GRUR_0126
GRUR_0127	PGSC0003DMP400013245	GRUR_0127			GRUR_0127	PGSC0003DMP400029868	GRUR_0127
GRUR_0128	PGSC0003DMP400013231	GRUR_0128			GRUR_0128	PGSC0003DMP400052327	GRUR_0128
GRUR_0129	PGSC0003DMP400013246	GRUR_0129			GRUR_0129	PGSC0003DMP400068066	GRUR_0129
GRUR_0130	PGSC0003DMP400013226	GRUR_0130			GRUR_0130	PGSC0003DMP400043544	GRUR_0130
GRUR_0131	PGSC0003DMP400027811	GRUR_0131			GRUR_0131	PGSC0003DMP400049281	GRUR_0131
GRUR_0132	PGSC0003DMP400027812	GRUR_0132			GRUR_0132	PGSC0003DMP400043545	GRUR_0132
GRUR_0133	PGSC0003DMP400027825	GRUR_0133			GRUR_0133	PGSC0003DMP400049280	GRUR_0133
GRUR_0134	PGSC0003DMP400027830	GRUR_0134			GRUR_0134	PGSC0003DMP400033262	GRUR_0134
GRUR_0135	PGSC0003DMP400009830	GRUR_0135			GRUR_0135	PGSC0003DMP400068305	GRUR_0135
GRUR_0136	PGSC0003DMP400029868	GRUR_0136			GRUR_0136	PGSC0003DMP400023921	GRUR_0136
GRUR_0137	PGSC0003DMP400052327	GRUR_0137			GRUR_0137	PGSC0003DMP400023851	GRUR_0137
GRUR_0138	PGSC0003DMP400068066	GRUR_0138			GRUR_0138	PGSC0003DMP400023857	GRUR_0138
GRUR_0139	PGSC0003DMP400043544	GRUR_0139			GRUR_0139	PGSC0003DMP400023886	GRUR_0139
GRUR_0140	PGSC0003DMP400049281	GRUR_0140			GRUR_0140	PGSC0003DMP400065754	GRUR_0140
GRUR_0141	PGSC0003DMP400043545	GRUR_0141			GRUR_0141	PGSC0003DMP400039170	GRUR_0141
GRUR_0142	PGSC0003DMP400049280	GRUR_0142			GRUR_0142	PGSC0003DMP400032442	GRUR_0142
GRUR_0143	PGSC0003DMP400033262	GRUR_0143			GRUR_0143	PGSC0003DMP400030446	GRUR_0143
GRUR_0144	PGSC0003DMP400068305	GRUR_0144			GRUR_0144	PGSC0003DMP400001553	GRUR_0144
GRUR_0145	PGSC0003DMP400023921	GRUR_0145			GRUR_0145	PGSC0003DMP400001550	GRUR_0145
GRUR_0146	PGSC0003DMP400023851	GRUR_0146			GRUR_0146	PGSC0003DMP400001556	GRUR_0146
GRUR_0147	PGSC0003DMP400023857	GRUR_0147			GRUR_0147	PGSC0003DMP400006047	GRUR_0147
GRUR_0148	PGSC0003DMP400023886	GRUR_0148			GRUR_0148	PGSC0003DMP400039962	GRUR_0148
GRUR_0149	PGSC0003DMP400065754	GRUR_0149			GRUR_0149	PGSC0003DMP400044376	GRUR_0149
GRUR_0150	PGSC0003DMP400039170	GRUR_0150			GRUR_0150	PGSC0003DMP400044385	GRUR_0150
GRUR_0151	PGSC0003DMP400032442	GRUR_0151			GRUR_0151	PGSC0003DMP400014827	GRUR_0151
GRUR_0152	PGSC0003DMP400030446	GRUR_0152			GRUR_0152	PGSC0003DMP400044306	GRUR_0152
GRUR_0153	PGSC0003DMP400001553	GRUR_0153			GRUR_0153	PGSC0003DMP400037734	GRUR_0153
GRUR_0154	PGSC0003DMP400001550	GRUR_0154			GRUR_0154	PGSC0003DMP400053061	GRUR_0154
GRUR_0155	PGSC0003DMP400001556	GRUR_0155			GRUR_0155	PGSC0003DMP400032127	GRUR_0155
GRUR_0156	PGSC0003DMP400006047	GRUR_0156			GRUR_0156	PGSC0003DMP400032128	GRUR_0156
GRUR_0157	PGSC0003DMP400039962	GRUR_0157			GRUR_0157	PGSC0003DMP400032104	GRUR_0157
GRUR_0158	PGSC0003DMP400044376	GRUR_0158			GRUR_0158	PGSC0003DMP400032105	GRUR_0158
GRUR_0159	PGSC0003DMP400044385	GRUR_0159			GRUR_0159	PGSC0003DMP400004210	GRUR_0159
GRUR_0160	PGSC0003DMP400014827	GRUR_0160			GRUR_0160	PGSC0003DMP400040216	GRUR_0160
GRUR_0161	PGSC0003DMP400044306	GRUR_0161			GRUR_0161	PGSC0003DMP400045297	GRUR_0161
GRUR_0162	PGSC0003DMP400037734	GRUR_0162			GRUR_0162	PGSC0003DMP400009176	GRUR_0162
GRUR_0163	PGSC0003DMP400053061	GRUR_0163			GRUR_0163	PGSC0003DMP400009181	GRUR_0163
GRUR_0164	PGSC0003DMP400032127	GRUR_0164			GRUR_0164	PGSC0003DMP400009178	GRUR_0164
GRUR_0165	PGSC0003DMP400032128	GRUR_0165			GRUR_0165	PGSC0003DMP400009180	GRUR_0165
GRUR_0166	PGSC0003DMP400032104	GRUR_0166			GRUR_0166	PGSC0003DMP400055904	GRUR_0166
GRUR_0167	PGSC0003DMP400032105	GRUR_0167			GRUR_0167	PGSC0003DMP400055939	GRUR_0167
GRUR_0168	PGSC0003DMP400004210	GRUR_0168			GRUR_0168	PGSC0003DMP400054560	GRUR_0168
GRUR_0169	PGSC0003DMP400040216	GRUR_0169			GRUR_0169	PGSC0003DMP400008671	GRUR_0169
GRUR_0170	PGSC0003DMP400045297	GRUR_0170			GRUR_0170	PGSC0003DMP400008670	GRUR_0170
GRUR_0171	PGSC0003DMP400009176	GRUR_0171			GRUR_0171	PGSC0003DMP400036240	GRUR_0171
GRUR_0172	PGSC0003DMP400009181	GRUR_0172			GRUR_0172	PGSC0003DMP400029135	GRUR_0172
GRUR_0173	PGSC0003DMP400009178	GRUR_0173			GRUR_0173	PGSC0003DMP400004310	GRUR_0173
GRUR_0174	PGSC0003DMP400009180	GRUR_0174			GRUR_0174	PGSC0003DMP400004305	GRUR_0174
GRUR_0175	PGSC0003DMP400055904	GRUR_0175			GRUR_0175	PGSC0003DMP400004308	GRUR_0175
GRUR_0176	PGSC0003DMP400055939	GRUR_0176			GRUR_0176	PGSC0003DMP400036061	GRUR_0176
GRUR_0177	PGSC0003DMP400054560	GRUR_0177			GRUR_0177	PGSC0003DMP400038047	GRUR_0177
GRUR_0178	PGSC0003DMP400008671	GRUR_0178			GRUR_0178	PGSC0003DMP400055156	GRUR_0178
GRUR_0179	PGSC0003DMP400008670	GRUR_0179			GRUR_0179	PGSC0003DMP400036055	GRUR_0179
GRUR_0180	PGSC0003DMP400036240	GRUR_0180			GRUR_0180	PGSC0003DMP400036070	GRUR_0180
GRUR_0181	PGSC0003DMP400029135	GRUR_0181			GRUR_0181	PGSC0003DMP400036056	GRUR_0181
GRUR_0182	PGSC0003DMP400004310	GRUR_0182			GRUR_0182	PGSC0003DMP400036057	GRUR_0182
GRUR_0183	PGSC0003DMP400004305	GRUR_0183			GRUR_0183	PGSC0003DMP400036062	GRUR_0183
GRUR_0184	PGSC0003DMP400004308	GRUR_0184			GRUR_0184	PGSC0003DMP400038048	GRUR_0184
GRUR_0185	PGSC0003DMP400019250	GRUR_0185			GRUR_0185	PGSC0003DMP400019250	GRUR_0185
GRUR_0186	PGSC0003DMP400044254	GRUR_0186			GRUR_0186	PGSC0003DMP400044254	GRUR_0186
GRUR_0187	PGSC0003DMP400044252	GRUR_0187			GRUR_0187	PGSC0003DMP400044252	GRUR_0187
GRUR_0188	PGSC0003DMP400017113	GRUR_0188			GRUR_0188	PGSC0003DMP400017113	GRUR_0188
GRUR_0189	PGSC0003DMP400009448	GRUR_0189			GRUR_0189	PGSC0003DMP400009448	GRUR_0189
GRUR_0190	PGSC0003DMP400009454	GRUR_0190			GRUR_0190	PGSC0003DMP400009454	GRUR_0190
GRUR_0191	PGSC0003DMP400060124	GRUR_0191			GRUR_0191	PGSC0003DMP400060124	GRUR_0191
GRUR_0192	PGSC0003DMP400030257	GRUR_0192			GRUR_0192	PGSC0003DMP400030257	GRUR_0192
GRUR_0193	PGSC0003DMP400023972	GRUR_0193			GRUR_0193	PGSC0003DMP400023972	GRUR_0193
GRUR_0194	PGSC0003DMP400053469	GRUR_0194			GRUR_0194	PGSC0003DMP400053469	GRUR_0194
GRUR_0195	PGSC0003DMP400053468	GRUR_0195			GRUR_0195	PGSC0003DMP400053468	GRUR_0195
GRUR_0196	PGSC0003DMP400053466	GRUR_0196			GRUR_0196	PGSC0003DMP400053466	GRUR_0196
GRUR_0197	PGSC0003DMP400045393	GRUR_0197			GRUR_0197	PGSC0003DMP400045393	GRUR_0197
GRUR_0198	PGSC0003DMP400045441	GRUR_0198			GRUR_0198	PGSC0003DMP400045441	GRUR_0198
GRUR_0199	PGSC0003DMP400039844	GRUR_0199			GRUR_0199	PGSC0003DMP400039844	GRUR_0199
GRUR_0200	PGSC0003DMP400039856	GRUR_0200			GRUR_0200	PGSC0003DMP400039856	GRUR_0200
GRUR_0201	PGSC0003DMP400002016	GRUR_0201			GRUR_0201	PGSC0003DMP400002016	GRUR_0201
GRUR_0202	PGSC0003DMP400041847	GRUR_0202			GRUR_0202	PGSC0003DMP400041847	GRUR_0202
GRUR_0203	PGSC0003DMP400041848	GRUR_0203			GRUR_0203	PGSC0003DMP400041848	GRUR_0203
GRUR_0204	PGSC0003DMP400041849	GRUR_0204			GRUR_0204	PGSC0003DMP400041849	GRUR_0204
GRUR_0205	PGSC0003DMP400041856	GRUR_0205			GRUR_0205	PGSC0003DMP400041856	GRUR_0205
GRUR_0206	PGSC0003DMP400030444	GRUR_0206			GRUR_0206	PGSC0003DMP400030444	GRUR_0206
GRUR_0207	PGSC0003DMP400024260	GRUR_0207			GRUR_0207	PGSC0003DMP400024260	GRUR_0207
GRUR_0208	PGSC0003DMP400016423	GRUR_0208			GRUR_0208	PGSC0003DMP400016423	GRUR_0208
GRUR_0209	PGSC0003DMP400016421	GRUR_0209			GRUR_0209	PGSC0003DMP400016421	GRUR_0209
GRUR_0210	PGSC0003DMP400016468	GRUR_0210			GRUR_0210	PGSC0003DMP400016468	GRUR_0210
GRUR_0211	PGSC0003DMP400029817	GRUR_0211			GRUR_0211	PGSC0003DMP400029817	GRUR_0211
GRUR_0212	PGSC0003DMP400016417	GRUR_0212			GRUR_0212	PGSC0003DMP400016417	GRUR_0212
GRUR_0213	PGSC0003DMP400016420	GRUR_0213			GRUR_0213	PGSC0003DMP400016420	GRUR_0213
GRUR_0214	PGSC0003DMP400016422	GRUR_0214			GRUR_0214	PGSC0003DMP400016422	GRUR_0214
GRUR_0215	PGSC0003DMP400016465	GRUR_0215			GRUR_0215	PGSC0003DMP400016465	GRUR_0215
GRUR_0216	PGSC0003DMP400029816	GRUR_0216			GRUR_0216	PGSC0003DMP400029816	GRUR_0216
GRUR_0217	PGSC0003DMP400029818	GRUR_0217			GRUR_0217	PGSC0003DMP400029818	GRUR_0217
GRUR_0218	PGSC0003DMP400051523	GRUR_0218			GRUR_0218	PGSC0003DMP400051523	GRUR_0218
GRUR_0219	PGSC0003DMP400051562	GRUR_0219			GRUR_0219	PGSC0003DMP400051562	GRUR_0219
GRUR_0220	PGSC0003DMP400051526	GRUR_0220			GRUR_0220	PGSC0003DMP400051526	GRUR_0220
GRUR_0221	PGSC0003DMP400065041	GRUR_0221			GRUR_0221	PGSC0003DMP400065041	GRUR_0221
GRUR_0222	PGSC0003DMP400008432	GRUR_0222			GRUR_0222	PGSC0003DMP400008432	GRUR_0222
GRUR_0223	PGSC0003DMP400004056	GRUR_0223			GRUR_0223	PGSC0003DMP400004056	GRUR_0223
GRUR_0224	PGSC0003DMP400004057	GRUR_0224			GRUR_0224	PGSC0003DMP400004057	GRUR_0224
GRUR_0225	PGSC0003DMP400022046	GRUR_0225			GRUR_0225	PGSC0003DMP400022046	GRUR_0225
GRUR_0226	PGSC0003DMP400022051	GRUR_0226			GRUR_0226	PGSC0003DMP400022051	GRUR_0226
GRUR_0227	PGSC0003DMP400022053	GRUR_0227			GRUR_0227	PGSC0003DMP400022053	GRUR_0227
GRUR_0228	PGSC0003DMP400022055	GRUR_0228			GRUR_0228	PGSC0003DMP400022055	GRUR_0228
GRUR_0229	PGSC0003DMP400004052	GRUR_0229			GRUR_0229	PGSC0003DMP400004052	GRUR_0229
GRUR_0230	PGSC0003DMP400004059	GRUR_0230			GRUR_0230	PGSC0003DMP400004059	GRUR_0230
GRUR_0231	PGSC0003DMP400004060	GRUR_0231			GRUR_0231	PGSC0003DMP400004060	GRUR_0231
GRUR_0232	PGSC0003DMP400013075	GRUR_0232			GRUR_0232	PGSC0003DMP400013075	GRUR_0232
GRUR_0233	PGSC0003DMP400032157	GRUR_0233			GRUR_0233	PGSC0003DMP400032157	GRUR_0233
GRUR_0234	PGSC0003DMP400032158	GRUR_0234			GRUR_0234	PGSC0003DMP400032158	GRUR_0234
GRUR_0235	PGSC0003DMP400032159	GRUR_0235			GRUR_0235	PGSC0003DMP400032159	GRUR_0235
GRUR_0236	PGSC0003DMP400032160	GRUR_0236			GRUR_0236	PGSC0003DMP400032160	GRUR_0236
GRUR_0237	PGSC0003DMP400032162	GRUR_0237			GRUR_0237	PGSC0003DMP400032162	GRUR_0237
GRUR_0238	PGSC0003DMP400032165	GRUR_0238			GRUR_0238	PGSC0003DMP400032165	GRUR_0238
GRUR_0239	PGSC0003DMP400032167	GRUR_0239			GRUR_0239	PGSC0003DMP400032167	GRUR_0239
GRUR_0240	PGSC0003DMP400032163	GRUR_0240			GRUR_0240	PGSC0003DMP400032163	GRUR_0240
GRUR_0241	PGSC0003DMP400032166	GRUR_0241			GRUR_0241	PGSC0003DMP400032166	GRUR_0241
GRUR_0242	PGSC0003DMP400032215	GRUR_0242			GRUR_0242	PGSC0003DMP400032215	GRUR_0242
GRUR_0243	PGSC0003DMP400032216	GRUR_0243			GRUR_0243	PGSC0003DMP400032216	GRUR_0243
GRUR_0244	PGSC0003DMP400032156	GRUR_0244			GRUR_0244	PGSC0003DMP400032156	GRUR_0244
GRUR_0245	PGSC0003DMP400053750	GRUR_0245			GRUR_0245	PGSC0003DMP400053750	GRUR_0245
GRUR_0246	PGSC0003DMP400053751	GRUR_0246			GRUR_0246	PGSC0003DMP400053751	GRUR_0246
GRUR_0247	PGSC0003DMP400053795	GRUR_0247			GRUR_0247	PGSC0003DMP400053795	GRUR_0247
GRUR_0248	PGSC0003DMP400053796	GRUR_0248			GRUR_0248	PGSC0003DMP400053796	GRUR_0248
GRUR_0249	PGSC0003DMP400034394	GRUR_0249			GRUR_0249	PGSC0003DMP400034394	GRUR_0249
GRUR_0250	PGSC0003DMP400034398	GRUR_0250			GRUR_0250	PGSC0003DMP400034398	GRUR_0250
GRUR_0251	PGSC0003DMP400034400	GRUR_0251			GRUR_0251	PGSC0003DMP400034400	GRUR_0251
GRUR_0252	PGSC0003DMP400038073	GRUR_0252			GRUR_0252	PGSC0003DMP400038073	GRUR_0252
GRUR_0253	PGSC0003DMP400057571	GRUR_0253			GRUR_0253	PGSC0003DMP400057571	GRUR_0253
GRUR_0254	PGSC0003DMP400006138	GRUR_0254			GRUR_0254	PGSC0003DMP400006138	GRUR_0254
GRUR_0255	PGSC0003DMP400013463	GRUR_0255			GRUR_0255	PGSC0003DMP400013463	GRUR_0255
GRUR_0256	PGSC0003DMP400011805	GRUR_0256			GRUR_0256	PGSC0003DMP400011805	GRUR_0256
GRUR_0257	PGSC0003DMP400054328	GRUR_0257			GRUR_0257	PGSC0003DMP400054328	GRUR_0257
GRUR_0258	PGSC0003DMP400066941	GRUR_0258			GRUR_0258	PGSC0003DMP400066941	GRUR_0258
GRUR_0259	PGSC0003DMP400064660	GRUR_0259			GRUR_0259	PGSC0003DMP400064660	GRUR_0259
GRUR_0260	PGSC0003DMP400007835	GRUR_0260			GRUR_0260	PGSC0003DMP400007835	GRUR_0260
GRUR_0261	PGSC0003DMP400032940	GRUR_0261			GRUR_0261	PGSC0003DMP400032940	GRUR_0261
GRUR_0262	PGSC0003DMP400055980	GRUR_0262			GRUR_0262	PGSC0003DMP400055980	GRUR_0262
GRUR_0263	PGSC0003DMP400065290	GRUR_0263			GRUR_0263	PGSC0003DMP400065290	GRUR_0263
GRUR_0264	PGSC0003DMP400029948	GRUR_0264			GRUR_0264	PGSC0003DMP400029948	GRUR_0264
GRUR_0265	PGSC0003DMP400015090	GRUR_0265			GRUR_0265	PGSC0003DMP400015090	GRUR_0265
GRUR_0266	PGSC0003DMP400030872	GRUR_0266			GRUR_0266	PGSC0003DMP400030872	GRUR_0266
GRUR_0267	PGSC0003DMP400006764	GRUR_0267			GRUR_0267	PGSC0003DMP400006764	GRUR_0267
GRUR_0268	PGSC0003DMP400006771	GRUR_0268			GRUR_0268	PGSC0003DMP400006771	GRUR_0268
GRUR_0269	PGSC0003DMP400029014.2	GRUR_0269			GRUR_0269	PGSC0003DMP400029014.2	GRUR_0269
GRUR_0270	PGSC0003DMP400029014.1	GRUR_0270			GRUR_0270	PGSC0003DMP400029014.1	GRUR_0270
GRUR_0271	PGSC0003DMP400029017	GRUR_0271			GRUR_0271	PGSC0003DMP400029017	GRUR_0271
GRUR_0272	PGSC0003DMP400029011	GRUR_0272			GRUR_0272	PGSC0003DMP400029011	GRUR_0272
GRUR_0273	PGSC0003DMP400054859	GRUR_0273			GRUR_0273	PGSC0003DMP400054859	GRUR_0273
GRUR_0274	PGSC0003DMP400034571	GRUR_0274			GRUR_0274	PGSC0003DMP400034571	GRUR_0274
GRUR_0275	PGSC0003DMP400034574	GRUR_0275			GRUR_0275	PGSC0003DMP400034574	GRUR_0275
GRUR_0276	PGSC0003DMP400035772	GRUR_0276			GRUR_0276	PGSC0003DMP400035772	GRUR_0276
GRUR_0277	PGSC0003DMP400035778	GRUR_0277			GRUR_0277	PGSC0003DMP400035778	GRUR_0277
GRUR_0278	PGSC0003DMP400042156	GRUR_0278			GRUR_0278	PGSC0003DMP400042156	GRUR_0278
GRUR_0279	PGSC0003DMP400035771	GRUR_0279			GRUR_0279	PGSC0003DMP400035771	GRUR_0279
GRUR_0280	PGSC0003DMP400035773	GRUR_0280			GRUR_0280	PGSC0003DMP400035773	GRUR_0280
GRUR_0281	PGSC0003DMP400035779	GRUR_0281			GRUR_0281	PGSC0003DMP400035779	GRUR_0281
GRUR_0282	PGSC0003DMP400042153	GRUR_0282			GRUR_0282	PGSC0003DMP400042153	GRUR_0282
GRUR_0283	PGSC0003DMP400035775	GRUR_0283			GRUR_0283	PGSC0003DMP400035775	GRUR_0283
GRUR_0284	PGSC0003DMP400042157	GRUR_0284			GRUR_0284	PGSC0003DMP400042157	GRUR_0284
GRUR_0285	PGSC0003DMP400045902	GRUR_0285			GRUR_0285	PGSC0003DMP400045902	GRUR_0285
GRUR_0286	PGSC0003DMP400035765	GRUR_0286			GRUR_0286	PGSC0003DMP400035765	GRUR_0286
GRUR_0287	PGSC0003DMP400045901	GRUR_0287			GRUR_0287	PGSC0003DMP400045901	GRUR_0287
GRUR_0288	PGSC0003DMP400045909	GRUR_0288			GRUR_0288	PGSC0003DMP400045909	GRUR_0288
GRUR_0289	PGSC0003DMP400013664	GRUR_0289			GRUR_0289	PGSC0003DMP400013664	GRUR_0289
GRUR_0290	PGSC0003DMP400056156	GRUR_0290			GRUR_0290	PGSC0003DMP400056156	GRUR_0290
GRUR_0291	PGSC0003DMP400011612	GRUR_0291			GRUR_0291	PGSC0003DMP400011612	GRUR_0291
GRUR_0292	PGSC0003DMP400021089	GRUR_0292			GRUR_0292	PGSC0003DMP400021089	GRUR_0292
GRUR_0293	PGSC0003DMP400021099	GRUR_0293			GRUR_0293	PGSC0003DMP400021099	GRUR_0293
GRUR_0294	PGSC0003DMP400011617	GRUR_0294			GRUR_0294	PGSC0003DMP400011617	GRUR_0294
GRUR_0295	PGSC0003DMP400021087	GRUR_0295			GRUR_0295	PGSC0003DMP400021087	GRUR_0295
GRUR_0296	PGSC0003DMP400021091	GRUR_0296			GRUR_0296	PGSC0003DMP400021091	GRUR_0296
GRUR_0297	PGSC0003DMP400021098	GRUR_0297			GRUR_0297	PGSC0003DMP400021098	GRUR_0297
GRUR_0298	PGSC0003DMP400011616	GRUR_0298			GRUR_0298	PGSC0003DMP400011616	GRUR_0298
GRUR_0299	PGSC0003DMP400060544	GRUR_0299			GRUR_0299	PGSC0003DMP400060544	GRUR_0299
GRUR_0300	PGSC0003DMP400018173	GRUR_0300			GRUR_0300	PGSC0003DMP400018173	GRUR_0300
GRUR_0301	PGSC0003DMP400032997	GRUR_0301			GRUR_0301	PGSC0003DMP400032997	GRUR_0301
GRUR_0302	PGSC0003DMP400019616	GRUR_0302			GRUR_0302	PGSC0003DMP400019616	GRUR_0302
GRUR_0303	PGSC0003DMP400019633	GRUR_0303			GRUR_0303	PGSC0003DMP400019633	GRUR_0303
GRUR_0304	PGSC0003DMP400014710	GRUR_0304			GRUR_0304	PGSC0003DMP400014710	GRUR_0304
GRUR_0305	PGSC0003DMP400014711	GRUR_0305			GRUR_0305	PGSC0003DMP400014711	GRUR_0305
GRUR_0306	PGSC0003DMP400014729	GRUR_0306			GRUR_0306	PGSC0003DMP400014729	GRUR_0306
GRUR_0307	PGSC0003DMP400014731	GRUR_0307			GRUR_0307	PGSC0003DMP400014731	GRUR_0307
GRUR_0308	PGSC0003DMP400014733	GRUR_0308			GRUR_0308	PGSC0003DMP400014733	GRUR_0308
GRUR_0309	PGSC0003DMP400019508	GRUR_0309			GRUR_0309	PGSC0003DMP400019508	GRUR_0309
GRUR_0310	PGSC0003DMP400019615	GRUR_0310			GRUR_0310	PGSC0003DMP400019615	GRUR_0310
GRUR_0311	PGSC0003DMP400019629	GRUR_0311			GRUR_0311	PGSC0003DMP400019629	GRUR_0311
GRUR_0312	PGSC0003DMP400019632	GRUR_0312			GRUR_0312	PGSC0003DMP400019632	GRUR_0312
GRUR_0313	PGSC0003DMP400014728	GRUR_0313			GRUR_0313	PGSC0003DMP400014728	GRUR_0313
GRUR_0314	PGSC0003DMP400038184	GRUR_0314			GRUR_0314	PGSC0003DMP400038184	GRUR_0314
GRUR_0315	PGSC0003DMP400014485	GRUR_0315			GRUR_0315	PGSC0003DMP400014485	GRUR_0315
GRUR_0316	PGSC0003DMP400044490	GRUR_0316			GRUR_0316	PGSC0003DMP400044490	GRUR_0316
GRUR_0317	PGSC0003DMP400024729	GRUR_0317			GRUR_0317	PGSC0003DMP400024729	GRUR_0317
GRUR_0318	PGSC0003DMP400033742	GRUR_0318			GRUR_0318	PGSC0003DMP400033742	GRUR_0318
GRUR_0319	PGSC0003DMP400054697	GRUR_0319			GRUR_0319	PGSC0003DMP400054697	GRUR_0319
GRUR_0320	PGSC0003DMP400054698	GRUR_0320			GRUR_0320	PGSC0003DMP400054698	GRUR_0320
GRUR_0321	PGSC0003DMP400046327	GRUR_0321			GRUR_0321	PGSC0003DMP400046327	GRUR_0321
GRUR_0322	PGSC0003DMP400046328	GRUR_0322			GRUR_0322	PGSC0003DMP400046328	GRUR_0322
GRUR_0323	PGSC0003DMP400020238	GRUR_0323			GRUR_0323	PGSC0003DMP400020238	GRUR_0323
GRUR_0324	PGSC0003DMP400007851	GRUR_0324			GRUR_0324	PGSC0003DMP400007851	GRUR_0324
GRUR_0325	PGSC0003DMP400007855	GRUR_0325			GRUR_0325	PGSC0003DMP400007855	GRUR_0325
GRUR_0326	PGSC0003DMP400037873	GRUR_0326			GRUR_0326	PGSC0003DMP400037873	GRUR_0326
GRUR_0327	PGSC0003DMP400037870	GRUR_0327			GRUR_0327	PGSC0003DMP400037870	GRUR_0327
GRUR_0328	PGSC0003DMP400038006	GRUR_0328			GRUR_0328	PGSC0003DMP400038006	GRUR_0328
GRUR_0329	PGSC0003DMP400015104	GRUR_0329			GRUR_0329	PGSC0003DMP400015104	GRUR_0329
GRUR_0330	PGSC0003DMP400015107	GRUR_0330			GRUR_0330	PGSC0003DMP400015107	GRUR_0330
GRUR_0331	PGSC0003DMP400015106	GRUR_0331			GRUR_0331	PGSC0003DMP400015106	GRUR_0331
GRUR_0332	PGSC0003DMP400048660	GRUR_0332			GRUR_0332	PGSC0003DMP400048660	GRUR_0332
GRUR_0333	PGSC0003DMP400019338	GRUR_0333			GRUR_0333	PGSC0003DMP400019338	GRUR_0333
GRUR_0334	PGSC0003DMP400032356	GRUR_0334			GRUR_0334	PGSC0003DMP400032356	GRUR_0334
GRUR_0335	PGSC0003DMP400032587	GRUR_0335			GRUR_0335	PGSC0003DMP400032587	GRUR_0335
GRUR_0336	PGSC0003DMP400032362	GRUR_0336			GRUR_0336	PGSC0003DMP400032362	GRUR_0336
GRUR_0337	PGSC0003DMP400032591	GRUR_0337			GRUR_0337	PGSC0003DMP400032591	GRUR_0337
GRUR_0338	PGSC0003DMP400034188	GRUR_0338			GRUR_0338	PGSC0003DMP400034188	GRUR_0338
GRUR_0339	PGSC0003DMP400047657	GRUR_0339			GRUR_0339	PGSC0003DMP400047657	GRUR_0339
GRUR_0340	PGSC0003DMP400047676	GRUR_0340			GRUR_0340	PGSC0003DMP400047676	GRUR_0340
GRUR_0341	PGSC0003DMP400032358	GRUR_0341			GRUR_0341	PGSC0003DMP400032358	GRUR_0341
GRUR_0342	PGSC0003DMP400034187	GRUR_0342			GRUR_0342	PGSC0003DMP400034187	GRUR_0342
GRUR_0343	PGSC0003DMP400047596	GRUR_0343			GRUR_0343	PGSC0003DMP400047596	GRUR_0343
GRUR_0344	PGSC0003DMP400052644	GRUR_0344			GRUR_0344	PGSC0003DMP400052644	GRUR_0344
GRUR_0345	PGSC0003DMP400005353	GRUR_0345			GRUR_0345	PGSC0003DMP400005353	GRUR_0345
GRUR_0346	PGSC0003DMP400005358	GRUR_0346			GRUR_0346	PGSC0003DMP400005358	GRUR_0346
GRUR_0347	PGSC0003DMP400032361	GRUR_0347			GRUR_0347	PGSC0003DMP400032361	GRUR_0347
GRUR_0348	PGSC0003DMP400047610	GRUR_0348			GRUR_0348	PGSC0003DMP400047610	GRUR_0348
GRUR_0349	PGSC0003DMP400047677	GRUR_0349			GRUR_0349	PGSC0003DMP400047677	GRUR_0349
GRUR_0350	PGSC0003DMP400052636	GRUR_0350			GRUR_0350	PGSC0003DMP400052636	GRUR_0350
GRUR_0351	PGSC0003DMP400052637	GRUR_0351			GRUR_0351	PGSC0003DMP400052637	GRUR_0351
GRUR_0352	PGSC0003DMP400052643	GRUR_0352			GRUR_0352	PGSC0003DMP400052643	GRUR_0352
GRUR_0353	PGSC0003DMP400047655	GRUR_0353			GRUR_0353	PGSC0003DMP400047655	GRUR_0353
GRUR_0354	PGSC0003DMP400001685	GRUR_0354			GRUR_0354	PGSC0003DMP400001685	GRUR_0354
GRUR_0355	PGSC0003DMP400023545	GRUR_0355			GRUR_0355	PGSC0003DMP400023545	GRUR_0355
GRUR_0356	PGSC0003DMP400029664	GRUR_0356			GRUR_0356	PGSC0003DMP400029664	GRUR_0356
GRUR_0357	PGSC0003DMP400029677	GRUR_0357			GRUR_0357	PGSC0003DMP400029677	GRUR_0357
GRUR_0358	PGSC0003DMP400029678	GRUR_0358			GRUR_0358	PGSC0003DMP400029678	GRUR_0358
GRUR_0359	PGSC0003DMP400066527	GRUR_0359			GRUR_0359	PGSC0003DMP400066527	GRUR_0359
GRUR_0360	PGSC0003DMP400016717	GRUR_0360			GRUR_0360	PGSC0003DMP400016717	GRUR_0360
GRUR_0361	PGSC0003DMP400047516	GRUR_0361			GRUR_0361	PGSC0003DMP400047516	GRUR_0361
GRUR_0362	PGSC0003DMP400013002	GRUR_0362			GRUR_0362	PGSC0003DMP400013002	GRUR_0362
GRUR_0363	PGSC0003DMP400034099	GRUR_0363			GRUR_0363	PGSC0003DMP400034099	GRUR_0363
GRUR_0364	PGSC0003DMP400027502	GRUR_0364			GRUR_0364	PGSC0003DMP400027502	GRUR_0364
GRUR_0365	PGSC0003DMP400027528	GRUR_0365			GRUR_0365	PGSC0003DMP400027528	GRUR_0365
GRUR_0366	PGSC0003DMP400027484	GRUR_0366			GRUR_0366	PGSC0003DMP400027484	GRUR_0366
GRUR_0367	PGSC0003DMP400026554	GRUR_0367			GRUR_0367	PGSC0003DMP400026554	GRUR_0367
GRUR_0368	PGSC0003DMP400048338	GRUR_0368			GRUR_0368	PGSC0003DMP400048338	GRUR_0368
GRUR_0369	PGSC0003DMP400003575	GRUR_0369			GRUR_0369	PGSC0003DMP400003575	GRUR_0369
GRUR_0370	PGSC0003DMP400003561	GRUR_0370			GRUR_0370	PGSC0003DMP400003561	GRUR_0370
GRUR_0371	PGSC0003DMP400003582	GRUR_0371			GRUR_0371	PGSC0003DMP400003582	GRUR_0371
GRUR_0372	PGSC0003DMP400003559	GRUR_0372			GRUR_0372	PGSC0003DMP400003559	GRUR_0372
GRUR_0373	PGSC0003DMP400003560	GRUR_0373			GRUR_0373	PGSC0003DMP400003560	GRUR_0373
GRUR_0374	PGSC0003DMP400003580	GRUR_0374			GRUR_0374	PGSC0003DMP400003580	GRUR_0374
GRUR_0375	PGSC0003DMP400003574	GRUR_0375			GRUR_0375	PGSC0003DMP400003574	GRUR_0375
GRUR_0376	PGSC0003DMP400003578	GRUR_0376			GRUR_0376	PGSC0003DMP400003578	GRUR_0376
GRUR_0377	PGSC0003DMP400003579	GRUR_0377			GRUR_0377	PGSC0003DMP400003579	GRUR_0377
GRUR_0378	PGSC0003DMP400013461	GRUR_0378			GRUR_0378	PGSC0003DMP400013461	GRUR_0378
GRUR_0379	PGSC0003DMP400055979	GRUR_0379			GRUR_0379	PGSC0003DMP400055979	GRUR_0379
GRUR_0380	PGSC0003DMP400051041	GRUR_0380			GRUR_0380	PGSC0003DMP400051041	GRUR_0380
GRUR_0381	PGSC0003DMP400051042	GRUR_0381			GRUR_0381	PGSC0003DMP400051042	GRUR_0381
GRUR_0382	PGSC0003DMP400051091	GRUR_0382			GRUR_0382	PGSC0003DMP400051091	GRUR_0382
GRUR_0383	PGSC0003DMP400051212	GRUR_0383			GRUR_0383	PGSC0003DMP400051212	GRUR_0383
GRUR_0384	PGSC0003DMP400051226	GRUR_0384			GRUR_0384	PGSC0003DMP400051226	GRUR_0384
GRUR_0385	PGSC0003DMP400004003	GRUR_0385			GRUR_0385	PGSC0003DMP400004003	GRUR_0385
GRUR_0386	PGSC0003DMP400004004	GRUR_0386			GRUR_0386	PGSC0003DMP400004004	GRUR_0386
GRUR_0387	PGSC0003DMP400032936	GRUR_0387			GRUR_0387	PGSC0003DMP400032936	GRUR_0387
GRUR_0388	PGSC0003DMP400008091	GRUR_0388			GRUR_0388	PGSC0003DMP400008091	GRUR_0388
GRUR_0389	PGSC0003DMP400013862	GRUR_0389			GRUR_0389	PGSC0003DMP400013862	GRUR_0389
GRUR_0390	PGSC0003DMP400013860	GRUR_0390			GRUR_0390	PGSC0003DMP400013860	GRUR_0390
GRUR_0391	PGSC0003DMP400013864	GRUR_0391			GRUR_0391	PGSC0003DMP400013864	GRUR_0391
GRUR_0392	PGSC0003DMP400013865	GRUR_0392			GRUR_0392	PGSC0003DMP400013865	GRUR_0392
GRUR_0393	PGSC0003DMP400013867	GRUR_0393			GRUR_0393	PGSC0003DMP400013867	GRUR_0393
GRUR_0394	PGSC0003DMP400013868	GRUR_0394			GRUR_0394	PGSC0003DMP400013868	GRUR_0394
GRUR_0395	PGSC0003DMP400013872	GRUR_0395			GRUR_0395	PGSC0003DMP400013872	GRUR_0395
GRUR_0396	PGSC0003DMP400013873	GRUR_0396			GRUR_0396	PGSC0003DMP400013873	GRUR_0396
GRUR_0397	PGSC0003DMP400024285	GRUR_0397			GRUR_0397	PGSC0003DMP400024285	GRUR_0397
GRUR_0398	PGSC0003DMP400007645	GRUR_0398			GRUR_0398	PGSC0003DMP400007645	GRUR_0398
GRUR_0399	PGSC0003DMP400007646	GRUR_0399			GRUR_0399	PGSC0003DMP400007646	GRUR_0399
GRUR_0400	PGSC0003DMP400024524	GRUR_0400			GRUR_0400	PGSC0003DMP400024524	GRUR_0400
GRUR_0401	PGSC0003DMP400041993	GRUR_0401			GRUR_0401	PGSC0003DMP400041993	GRUR_0401
GRUR_0402	PGSC0003DMP400024495	GRUR_0402			GRUR_0402	PGSC0003DMP400024495	GRUR_0402
GRUR_0403	PGSC0003DMP400024502	GRUR_0403			GRUR_0403	PGSC0003DMP400024502	GRUR_0403
GRUR_0404	PGSC0003DMP400013406	GRUR_0404			GRUR_0404	PGSC0003DMP400013406	GRUR_0404
GRUR_0405	PGSC0003DMP400048459	GRUR_0405			GRUR_0405	PGSC0003DMP400048459	GRUR_0405
GRUR_0406	PGSC0003DMP400056929	GRUR_0406			GRUR_0406	PGSC0003DMP400056929	GRUR_0406
GRUR_0407	PGSC0003DMP400005435	GRUR_0407			GRUR_0407	PGSC0003DMP400005435	GRUR_0407
GRUR_0408	PGSC0003DMP400005439	GRUR_0408			GRUR_0408	PGSC0003DMP400005439	GRUR_0408
GRUR_0409	PGSC0003DMP400048563	GRUR_0409			GRUR_0409	PGSC0003DMP400048563	GRUR_0409
GRUR_0410	PGSC0003DMP400037912	GRUR_0410			GRUR_0410	PGSC0003DMP400037912	GRUR_0410
GRUR_0411	PGSC0003DMP400021117	GRUR_0411			GRUR_0411	PGSC0003DMP400021117	GRUR_0411
GRUR_0412	PGSC0003DMP400021121	GRUR_0412			GRUR_0412	PGSC0003DMP400021121	GRUR_0412
GRUR_0413	PGSC0003DMP400021125	GRUR_0413			GRUR_0413	PGSC0003DMP400021125	GRUR_0413
GRUR_0414	PGSC0003DMP400019235	GRUR_0414			GRUR_0414	PGSC0003DMP400019235	GRUR_0414
GRUR_0415	PGSC0003DMP400019236	GRUR_0415			GRUR_0415	PGSC0003DMP400019236	GRUR_0415
GRUR_0416	PGSC0003DMP400048746	GRUR_0416			GRUR_0416	PGSC0003DMP400048746	GRUR_0416
GRUR_0417	PGSC0003DMP400042252	GRUR_0417			GRUR_0417	PGSC0003DMP400042252	GRUR_0417
GRUR_0418	PGSC0003DMP400031461	GRUR_0418			GRUR_0418	PGSC0003DMP400031461	GRUR_0418
GRUR_0419	PGSC0003DMP400042254	GRUR_0419			GRUR_0419	PGSC0003DMP400042254	GRUR_0419
GRUR_0420	PGSC0003DMP400040250	GRUR_0420			GRUR_0420	PGSC0003DMP400040250	GRUR_0420
GRUR_0421	PGSC0003DMP400055943	GRUR_0421			GRUR_0421	PGSC0003DMP400055943	GRUR_0421
GRUR_0422	PGSC0003DMP400019342	GRUR_0422			GRUR_0422	PGSC0003DMP400019342	GRUR_0422
GRUR_0423	PGSC0003DMP400036503	GRUR_0423			GRUR_0423	PGSC0003DMP400036503	GRUR_0423
GRUR_0424	PGSC0003DMP400008047	GRUR_0424			GRUR_0424	PGSC0003DMP400008047	GRUR_0424
GRUR_0425	PGSC0003DMP400004344	GRUR_0425			GRUR_0425	PGSC0003DMP400004344	GRUR_0425
GRUR_0426	PGSC0003DMP400017325	GRUR_0426			GRUR_0426	PGSC0003DMP400017325	GRUR_0426
GRUR_0427	PGSC0003DMP400017328	GRUR_0427			GRUR_0427	PGSC0003DMP400017328	GRUR_0427
GRUR_0428	PGSC0003DMP400017331	GRUR_0428			GRUR_0428	PGSC0003DMP400017331	GRUR_0428
GRUR_0429	PGSC0003DMP400017324	GRUR_0429			GRUR_0429	PGSC0003DMP400017324	GRUR_0429
GRUR_0430	PGSC0003DMP400006143	GRUR_0430			GRUR_0430	PGSC0003DMP400006143	GRUR_0430
GRUR_0431	PGSC0003DMP400033168	GRUR_0431			GRUR_0431	PGSC0003DMP400033168	GRUR_0431
GRUR_0432	PGSC0003DMP400048785	GRUR_0432			GRUR_0432	PGSC0003DMP400048785	GRUR_0432
GRUR_0433	PGSC0003DMP400031465	GRUR_0433			GRUR_0433	PGSC0003DMP400031465	GRUR_0433
GRUR_0434	PGSC0003DMP400019349	GRUR_0434			GRUR_0434	PGSC0003DMP400019349	GRUR_0434
GRUR_0435	PGSC0003DMP400040271	GRUR_0435			GRUR_0435	PGSC0003DMP400040271	GRUR_0435

## Sheet: Hoja1
chr	Gene	PGSC	Classification			Scaffold position			Pseudogene Causes			Expression evidence
			Group	Type	Clade	Name	from	to	Frameshift	Stop codon(s)	Others	RNAseq	MD
chr01	GRUR_0001	PGSC0003DMP400005062	TIR	N	-	PGSC0003DMB000000060	1355687	1359509			partial	yes	23.5424
chr01	GRUR_0003	PGSC0003DMP400005254	CC	N	-	PGSC0003DMB000000063	364138	365270	X	-	-	yes	2.50662
chr01	GRUR_0014	PGSC0003DMP400036040	TIR	NL	-	PGSC0003DMB000000105	87700	91038	-	-	deletion	yes	57.8864
chr01	GRUR_0020	PGSC0003DMP400029366	TIR	NL	-	PGSC0003DMB000000171	96031	103582	X	X	-	yes	6.5833
chr01	GRUR_0022	PGSC0003DMP400036270	CC	NL	-	PGSC0003DMB000000193	472975	475038	-	X	-	-	-
chr01	GRUR_0021	PGSC0003DMP400036267	CC	N	CC(I)	PGSC0003DMB000000193	447835	450283	X	X	-	-	-
chr01	GRUR_0025	PGSC0003DMP400011164	CC	N	-	PGSC0003DMB000000239	885642	889195	-	-	partial	-	-
chr01	GRUR_0026	PGSC0003DMP400011165	CC	N	-	PGSC0003DMB000000239	889322	896513	-	X	-	-	-
chr01	GRUR_0029	PGSC0003DMP400031808	TIR	TN	TIR	PGSC0003DMB000000277	51136	56967	-	-	partial	yes	120.195
chr01	GRUR_0033	PGSC0003DMP400011207	CC	NL	-	PGSC0003DMB000000284	784739	788484	X	-	-	yes	59.1033
chr01	GRUR_0038	PGSC0003DMP400039504	CC	NL	-	PGSC0003DMB000000469	134206	136283	-	-	partial	yes	12.2098
chr01	GRUR_0037	PGSC0003DMP400039503	CC	N	-	PGSC0003DMB000000469	135560	137721	-	-	partial	-	-
chr02	GRUR_0045	PGSC0003DMP400034551	CC	N	-	PGSC0003DMB000000183	1202967	1205964	-	X	-	-	-
chr02	GRUR_0051	PGSC0003DMP400023183	TIR	NL	-	PGSC0003DMB000000442	56198	59800	-	-	partial	-	-
chr02	GRUR_0054	PGSC0003DMP400020938	CC	N	-	PGSC0003DMB000000454	240510	242089	X	X	-	-	-
chr02	GRUR_0055	PGSC0003DMP400014543	CC	NL	CC(I)	PGSC0003DMB000000552	130175	135346	X	-	-	yes	9.54263
chr03	GRUR_0063	PGSC0003DMP400042115	CC	NL	-	PGSC0003DMB000000108	149382	152219	-	X	-	-	-
chr03	GRUR_0066	PGSC0003DMP400036061	CC	CN	-	PGSC0003DMB000000411	304973	307192	-	X	-	-	-
chr03	GRUR_0067	PGSC0003DMP400038047	CC	CN	CC(I)	PGSC0003DMB000000411	114972	120028	X	-	-	yes	4.70213
chr03	GRUR_0068	PGSC0003DMP400055156	CC	CN	CC(I)	PGSC0003DMB000000411	185534	189589	-	X	-	yes	6.27413
chr03	GRUR_0071	PGSC0003DMP400036056	CC	NL	CC(I)	PGSC0003DMB000000411	255819	259252	X	X	-	-	-
chr03	GRUR_0072	PGSC0003DMP400036057	CC	NL	CC(I)	PGSC0003DMB000000411	262229	265990	-	-	partial	-	-
chr03	GRUR_0073	PGSC0003DMP400036062	CC	NL	CC(I)	PGSC0003DMB000000411	315178	318399	-	-	partial	-	-
chr03	GRUR_0074	PGSC0003DMP400038048	CC	NL	-	PGSC0003DMB000000411	102795	105566	X	-	deletion	yes	7.88729
chr03	GRUR_0069	PGSC0003DMP400036055	CC	N	CC(I)	PGSC0003DMB000000411	231950	236183	-	X	-	-	-
chr03	GRUR_0070	PGSC0003DMP400036070	CC	N	-	PGSC0003DMB000000411	332956	334335	-	X	deletion	yes	3.18738
chr04	GRUR_0078	PGSC0003DMP400005332	CC	NL	-	PGSC0003DMB000000016	241551	244842	-	X	-	yes	9.42105
chr04	GRUR_0079	PGSC0003DMP400041928	CC	NL	-	PGSC0003DMB000000016	3274451	3276976	-	X	big deletion	-	-
chr04	GRUR_0076	PGSC0003DMP400005331	CC	N	-	PGSC0003DMB000000016	241635	243019	-	X	-	-	-
chr04	GRUR_0080	PGSC0003DMP400005107	CC	CN	-	PGSC0003DMB000000051	1947619	1950605	-	-	partial	yes	0.266091
chr04	GRUR_0082	PGSC0003DMP400028039	CC	N	-	PGSC0003DMB000000086	543365	543799	-	X	-	-	-
chr04	GRUR_0088	PGSC0003DMP400059263	CC	NL	CC(I)	PGSC0003DMB000000118	733429	735969	-	-	partial	-	-
chr04	GRUR_0089	PGSC0003DMP400063562	CC	NL	CC(I)	PGSC0003DMB000000118	757297	759816	-	-	partial	-	-
chr04	GRUR_0093	PGSC0003DMP400018619	TIR	TNL	TIR	PGSC0003DMB000000123	900315	903097	-	X	-	-	-
chr04	GRUR_0095	PGSC0003DMP400014064	CC	NL	-	PGSC0003DMB000000184	1044461	1047707	-	X	exon skipped	yes	173.444
chr04	GRUR_0099	PGSC0003DMP400051316	CC	NL	-	PGSC0003DMB000000189	817021	820410	X	X	-	-	-
chr04	GRUR_0102	PGSC0003DMP400018755	CC	N	-	PGSC0003DMB000000226	949767	952765	X	X	-	-	-
chr04	GRUR_0118	PGSC0003DMP400020413	CC	NL	CC(I)	PGSC0003DMB000000296	151650	154180	X	-	-	-	-
chr04	GRUR_0105	PGSC0003DMP400020401	CC	N	-	PGSC0003DMB000000296	213428	219180	X	X	-	-	-
chr04	GRUR_0106	PGSC0003DMP400020403	CC	N	-	PGSC0003DMB000000296	205483	206295	-	X	-	-	-
chr04	GRUR_0107	PGSC0003DMP400020407	CC	N	-	PGSC0003DMB000000296	192073	193038	X	-	deletion	-	-
chr04	GRUR_0108	PGSC0003DMP400020409	CC	N	-	PGSC0003DMB000000296	181614	182237	X	-	-	-	-
chr04	GRUR_0109	PGSC0003DMP400055601	CC	N	CC(I)	PGSC0003DMB000000296	300295	303114	X	-	-	yes	18.165
chr04	GRUR_0110	PGSC0003DMP400055636	CC	N	CC(I)	PGSC0003DMB000000296	410991	413781	X	-	-	yes	9.27717
chr04	GRUR_0111	PGSC0003DMP400055643	CC	N	-	PGSC0003DMB000000296	276617	279305	X	X	-	yes	18.529
chr04	GRUR_0112	PGSC0003DMP400055644	CC	N	CC(I)	PGSC0003DMB000000296	263870	266810	X	-	-	yes	8.144
chr04	GRUR_0127	PGSC0003DMP400013245	CC	N	CC(I)	PGSC0003DMB000000573	196526	202343	X	X	-	yes	127.265
chr04	GRUR_0131	PGSC0003DMP400027811	CC	CN	CC(I)	PGSC0003DMB000000710	12342	18441	X	-	-	-	-
chr04	GRUR_0132	PGSC0003DMP400027812	CC	CN	CC(I)	PGSC0003DMB000000710	12253	18880	X	-	-	yes	177.994
chr04	GRUR_0133	PGSC0003DMP400027825	CC	NL	-	PGSC0003DMB000000710	167580	169733	X	-	-	-	-
chr04	GRUR_0135	PGSC0003DMP400009830	CC	N	-	PGSC0003DMB000001045	31513	35158	-	-	transposition	yes	9.6442
chr04	GRUR_0136	PGSC0003DMP400029868	CC	N	-	PGSC0003DMB000001053	31895	32404	X	-	-	-	-
chr04	GRUR_0137	PGSC0003DMP400052327	CC	N	-	PGSC0003DMB101000029	58621	59487	X	X	-	-	-
chr05	GRUR_0138	PGSC0003DMP400068066	CC	N	-	PGSC0003DMB000000033	885825	886748	X	X	-	-	-
chr05	GRUR_0139	PGSC0003DMP400043544	CC	N	CC(I)	PGSC0003DMB000000103	237654	243609	X	X	-	yes	8.73363
chr05	GRUR_0144	PGSC0003DMP400068305	CC	N	-	PGSC0003DMB000000206	727256	731412	-	-	partial	-	-
chr05	GRUR_0145	PGSC0003DMP400023921	CC	N	CC(I)	PGSC0003DMB000000216	281927	285649	X	X	-	-	-
chr05	GRUR_0149	PGSC0003DMP400065754	CC	N	-	PGSC0003DMB000000236	30767	31273	-	X	partial	-	-
chr05	GRUR_0155	PGSC0003DMP400001556	CC	NL	CC(I)	PGSC0003DMB000000410	274881	278873	-	-	partial	yes	93.159
chr05	GRUR_0159	PGSC0003DMP400044385	CC	NL	-	PGSC0003DMB000000424	419521	423756	-	X	-	-	-
chr05	GRUR_0156	PGSC0003DMP400006047	CC	N	CC(I)	PGSC0003DMB000000424	52870	57595	X	-	-	yes	10.3572
chr05	GRUR_0160	PGSC0003DMP400014827	CC	N	-	PGSC0003DMB000000580	276353	277602	X	X	-	-	-
chr05	GRUR_0161	PGSC0003DMP400044306	CC	NL	CC(I)	PGSC0003DMB000000834	58015	62038	X	-	-	yes	8.16281
chr05	GRUR_0166	PGSC0003DMP400032104	TIR	TNL	TIR	PGSC0003DMB101000192	192303	198871	-	-	deletions	-	-
chr05	GRUR_0167	PGSC0003DMP400032105	TIR	TNL	TIR	PGSC0003DMB101000192	215060	221559	-	X	-	-	-
chr06	GRUR_0175	PGSC0003DMP400055904	CC	NL	CC(I)	PGSC0003DMB000000222	683281	685942	-	-	partial	yes	59.429
chr06	GRUR_0176	PGSC0003DMP400055939	CC	NL	CC(I)	PGSC0003DMB000000222	591049	593596	-	-	partial	yes	15.5913
chr06	GRUR_0172	PGSC0003DMP400009181	CC	N	CC(I)	PGSC0003DMB000000222	476752	478017	-	-	partial	-	-
chr06	GRUR_0180	PGSC0003DMP400036240	CC	N	-	PGSC0003DMB000000266	735642	739455	X	-	deletion	yes	3.82058
chr06	GRUR_0185	PGSC0003DMP400019250	CC	CNL	CC(I)	PGSC0003DMB000000584	171988	175813	-	-	big deletion	-	-
chr06	GRUR_0187	PGSC0003DMP400044252	CC	NL	CC(I)	PGSC0003DMB000000584	115145	120499	-	-	-	yes	22.4485
chr06	GRUR_0189	PGSC0003DMP400009448	CC	N	-	PGSC0003DMB000000665	159496	165280	X	X	-	-	-
chr06	GRUR_0190	PGSC0003DMP400009454	CC	N	-	PGSC0003DMB000000665	171711	173566	X	X	-	-	-
chr07	GRUR_0193	PGSC0003DMP400023972	TIR	TN	TIR	PGSC0003DMB000000157	580952	590444	X	-	-	yes	4.28491
chr07	GRUR_0196	PGSC0003DMP400053466	TIR	TNL	-	PGSC0003DMB000000300	690762	695305	-	X	-	-	-
chr07	GRUR_0195	PGSC0003DMP400053468	TIR	NL	-	PGSC0003DMB000000300	689794	698793	X	X	-	yes	13.7198
chr07	GRUR_0194	PGSC0003DMP400053469	TIR	N	-	PGSC0003DMB000000300	691399	692627	-	X	-	yes	0.843782
chr07	GRUR_0200	PGSC0003DMP400039856	TIR	NL	-	PGSC0003DMB000000403	288523	290871	-	X	-	-	-
chr07	GRUR_0205	PGSC0003DMP400041856	TIR	NL	-	PGSC0003DMB000000684	71055	80518	-	X	-	yes	13.0517
chr08	GRUR_0208	PGSC0003DMP400016423	CC	CNL	-	PGSC0003DMB000000144	1340463	1348756	X	X	-	-	-
chr08	GRUR_0212	PGSC0003DMP400016417	CC	NL	CC(I)	PGSC0003DMB000000144	1305890	1313646	-	X	-	yes	18.8497
chr08	GRUR_0213	PGSC0003DMP400016420	CC	NL	-	PGSC0003DMB000000144	1318300	1320879	X	X	-	yes	5.7476
chr08	GRUR_0214	PGSC0003DMP400016422	CC	NL	-	PGSC0003DMB000000144	1325803	1326427	-	X	patial bad start	yes	3.91987
chr08	GRUR_0209	PGSC0003DMP400016421	CC	N	-	PGSC0003DMB000000144	1323712	1325747	-	X	deletion	yes	8.3554
chr08	GRUR_0210	PGSC0003DMP400016468	CC	N	-	PGSC0003DMB000000144	1322151	1322807	-	X	partial	yes	3.76241
chr08	GRUR_0211	PGSC0003DMP400029817	CC	N	CC(I)	PGSC0003DMB000000144	1380983	1381861	-	X	-	-	-
chr08	GRUR_0220	PGSC0003DMP400051526	CC	NL	-	PGSC0003DMB000000191	627219	630758	-	-	bad start	yes	6.0285
chr08	GRUR_0221	PGSC0003DMP400065041	CC	NL	-	PGSC0003DMB000000191	556857	559232	-	X	partial	-	-
chr08	GRUR_0218	PGSC0003DMP400051523	CC	N	-	PGSC0003DMB000000191	566097	568756	-	-	partial	-	-
chr08	GRUR_0219	PGSC0003DMP400051562	CC	N	-	PGSC0003DMB000000191	597901	598861	X	X	-	yes	1.76222
chr08	GRUR_0246	PGSC0003DMP400053751	CC	NL	-	PGSC0003DMB000000494	146785	151779	X	-	-	yes	36.3143
chr08	GRUR_0247	PGSC0003DMP400053795	CC	NL	CC(I)	PGSC0003DMB000000494	389964	395032	X	X	-	-	-
chr08	GRUR_0248	PGSC0003DMP400053796	CC	NL	-	PGSC0003DMB000000494	384385	387577	X	-	-	-	-
chr08	GRUR_0249	PGSC0003DMP400034394	CC	N	CC(I)	PGSC0003DMB000000661	86134	88045	X	X	-	-	-
chr08	GRUR_0250	PGSC0003DMP400034398	CC	N	-	PGSC0003DMB000000661	11554	11931	X	-	-	-	-
chr08	GRUR_0251	PGSC0003DMP400034400	CC	N	-	PGSC0003DMB000000661	25675	30755	X	X	-	yes	8.13746
chr08	GRUR_0252	PGSC0003DMP400038073	CC	N	-	PGSC0003DMB000000661	174683	175798	-	X	big deletion	-	-
chr08	GRUR_0253	PGSC0003DMP400057571	CC	N	-	PGSC0003DMB000000661	10	4115	-	-	scaffold ends	-	-
chr08	GRUR_0254	PGSC0003DMP400006138	CC	NL	-	PGSC0003DMB000000683	138773	141357	X	-	-	yes	70.605
chr08	GRUR_0255	PGSC0003DMP400013463	CC	NL	-	PGSC0003DMB000000683	80554	82615	X	-	-	-	-
chr09	GRUR_0257	PGSC0003DMP400054328	CC	NL	-	PGSC0003DMB000000009	1127940	1131462	-	X	-	-	-
chr09	GRUR_0256	PGSC0003DMP400011805	TIR	N	-	PGSC0003DMB000000009	2212318	2213352	-	X	transposition	-	-
chr09	GRUR_0259	PGSC0003DMP400064660	CC	N	-	PGSC0003DMB000000021	937871	938278	X	X	-	-	-
chr09	GRUR_0261	PGSC0003DMP400032940	CC	N	-	PGSC0003DMB000000124	639793	640428	-	-	transposition	-	-
chr09	GRUR_0262	PGSC0003DMP400055980	TIR	N	-	PGSC0003DMB000000130	1402989	1406340	X	X	-	yes	12.2153
chr09	GRUR_0263	PGSC0003DMP400065290	CC	N	-	PGSC0003DMB000000161	288160	289452	-	X	-	-	-
chr09	GRUR_0266	PGSC0003DMP400030872	CC	N	-	PGSC0003DMB000000229	591519	594283	X	X	-	-	-
chr09	GRUR_0269	PGSC0003DMP400029014.2	CC	CN	CC(I)	PGSC0003DMB000000280	793754	802663	X	-	-	-	-
chr09	GRUR_0272	PGSC0003DMP400029011	CC	NL	CC(I)	PGSC0003DMB000000280	824157	827175	X	-	-	-	-
chr09	GRUR_0273	PGSC0003DMP400054859	CC	NL	CC(I)	PGSC0003DMB000000280	258243	262042	X	X	-	yes	22.6908
chr09	GRUR_0271	PGSC0003DMP400029017	CC	N	-	PGSC0003DMB000000280	778913	783166	X	-	-	yes	4.87449
chr09	GRUR_0275	PGSC0003DMP400034574	CC	NL	-	PGSC0003DMB000000329	695841	696851	-	-	transposition	-	-
chr09	GRUR_0286	PGSC0003DMP400035765	TIR	TN	-	PGSC0003DMB000000339	56383	57618	-	X	-	-	-
chr09	GRUR_0276	PGSC0003DMP400035772	CC	CN	CC(I)	PGSC0003DMB000000339	210994	212874	X	-	-	-	-
chr09	GRUR_0277	PGSC0003DMP400035778	CC	CN	-	PGSC0003DMB000000339	230749	231636	-	-	partial	-	-
chr09	GRUR_0278	PGSC0003DMP400042156	CC	CN	CC(I)	PGSC0003DMB000000339	264152	265804	X	-	partial	-	-
chr09	GRUR_0285	PGSC0003DMP400045902	TIR	NL	-	PGSC0003DMB000000339	379233	383717	-	-	partial	-	-
chr09	GRUR_0283	PGSC0003DMP400035775	CC	N	-	PGSC0003DMB000000339	234489	237272	-	X	-	yes	47.9936
chr09	GRUR_0295	PGSC0003DMP400021087	CC	NL	CC(I)	PGSC0003DMB000000651	78319	83835	X	X	-	-	-
chr09	GRUR_0296	PGSC0003DMP400021091	CC	NL	CC(I)	PGSC0003DMB000000651	68972	71633	X	-	-	yes	32.9159
chr09	GRUR_0297	PGSC0003DMP400021098	CC	NL	-	PGSC0003DMB000000651	7271	9836	-	-	partial	-	-
chr09	GRUR_0291	PGSC0003DMP400011612	CC	N	-	PGSC0003DMB000000651	164337	168802	X	-	-	yes	38.4159
chr09	GRUR_0292	PGSC0003DMP400021089	CC	N	-	PGSC0003DMB000000651	76650	77379	X	-	-	yes	38.1568
chr09	GRUR_0299	PGSC0003DMP400060544	CC	N	-	PGSC0003DMB000000709	56636	58663	-	X	partial	-	-
chr09	GRUR_0300	PGSC0003DMP400018173	CC	NL	-	PGSC0003DMB101000130	855450	857306	X	X	-	-	-
chr10	GRUR_0304	PGSC0003DMP400014710	CC	NL	-	PGSC0003DMB000000008	351064	352608	X	X	-	-	-
chr10	GRUR_0310	PGSC0003DMP400019615	CC	NL	-	PGSC0003DMB000000008	599434	601812	X	-	-	-	-
chr10	GRUR_0312	PGSC0003DMP400019632	CC	NL	-	PGSC0003DMB000000008	513767	514875	-	X	-	-	-
chr10	GRUR_0302	PGSC0003DMP400019616	CC	N	-	PGSC0003DMB000000008	598146	599387	X	-	-	-	-
chr10	GRUR_0303	PGSC0003DMP400019633	CC	N	-	PGSC0003DMB000000008	512895	513743	-	X	-	-	-
chr10	GRUR_0315	PGSC0003DMP400014485	CC	NL	CC(I)	PGSC0003DMB000000112	1475898	1478156	-	X	-	-	-
chr10	GRUR_0317	PGSC0003DMP400024729	CC	CN	CC(I)	PGSC0003DMB000000220	40969	44031	-	X	-	yes	24.0501
chr10	GRUR_0326	PGSC0003DMP400037873	CC	N	CC(I)	PGSC0003DMB000000626	138364	142235	-	-	partial	yes	58.4235
chr10	GRUR_0333	PGSC0003DMP400019338	CC	N	-	PGSC0003DMB000000921	6555	7743	X	-	-	-	-
chr11	GRUR_0336	PGSC0003DMP400032362	CC	CNL	-	PGSC0003DMB000000017	1821970	1829407	X	X	-	-	-
chr11	GRUR_0337	PGSC0003DMP400032591	CC	CNL	CC(I)	PGSC0003DMB000000017	1921066	1923159	X	-	-	-	-
chr11	GRUR_0339	PGSC0003DMP400047657	CC	CNL	CC(I)	PGSC0003DMB000000017	2670556	2674680	X	-	-	yes	12.337
chr11	GRUR_0334	PGSC0003DMP400032356	CC	CN	-	PGSC0003DMB000000017	1800120	1801055	X	-	-	-	-
chr11	GRUR_0335	PGSC0003DMP400032587	CC	CN	-	PGSC0003DMB000000017	1846769	1848287	-	-	-	-	-
chr11	GRUR_0348	PGSC0003DMP400047610	CC	NL	-	PGSC0003DMB000000017	3074186	3077889	X	-	-	-	-
chr11	GRUR_0349	PGSC0003DMP400047677	CC	NL	-	PGSC0003DMB000000017	3033557	3036991	-	-	big deletion	-	-
chr11	GRUR_0350	PGSC0003DMP400052636	CC	NL	-	PGSC0003DMB000000017	3286694	3291047	X	-	-	yes	19.1873
chr11	GRUR_0351	PGSC0003DMP400052637	CC	NL	-	PGSC0003DMB000000017	3252138	3258181	X	-	-	yes	1.25582
chr11	GRUR_0352	PGSC0003DMP400052643	CC	NL	-	PGSC0003DMB000000017	3227590	3229904	X	-	-	-	-
chr11	GRUR_0341	PGSC0003DMP400032358	CC	N	-	PGSC0003DMB000000017	1805971	1806513	X	X	-	-	-
chr11	GRUR_0342	PGSC0003DMP400034187	CC	N	-	PGSC0003DMB000000017	1312329	1314644	-	X	-	yes	4.19942
chr11	GRUR_0343	PGSC0003DMP400047596	CC	N	-	PGSC0003DMB000000017	3184481	3187039	X	-	-	-	-
chr11	GRUR_0364	PGSC0003DMP400027502	TIR	TN	-	PGSC0003DMB000000505	150467	153876	X	-	-	yes	33.9814
chr11	GRUR_0367	PGSC0003DMP400026554	TIR	TNL	-	PGSC0003DMB000000524	346920	351083	X	-	-	-	-
chr11	GRUR_0372	PGSC0003DMP400003559	CC	N	CC(I)	PGSC0003DMB000000549	103992	106931	X	-	-	yes	5.76337
chr11	GRUR_0373	PGSC0003DMP400003560	CC	N	-	PGSC0003DMB000000549	99568	101873	X	-	deletion	yes	69.0844
chr11	GRUR_0374	PGSC0003DMP400003580	CC	N	-	PGSC0003DMB000000549	240819	241558	-	-	Exon-skipped	-	-
chr11	GRUR_0379	PGSC0003DMP400055979	TIR	NL	TIR	PGSC0003DMB102000130	1399768	1406340	-	X	-	yes	50.2999
chr12	GRUR_0383	PGSC0003DMP400051212	CC	NL	CC(I)	PGSC0003DMB000000034	1195718	1199159	-	-	partial	yes	24.2286
chr12	GRUR_0385	PGSC0003DMP400004003	CC	CN	-	PGSC0003DMB000000056	2195996	2196927	X	-	big deletion	-	-
chr12	GRUR_0386	PGSC0003DMP400004004	CC	N	-	PGSC0003DMB000000056	2197149	2198729	X	-	-	-	-
chr12	GRUR_0392	PGSC0003DMP400013865	CC	NL	-	PGSC0003DMB000000116	848394	852494	X	-	-	-	-
chr12	GRUR_0402	PGSC0003DMP400024495	CC	NL	CC(I)	PGSC0003DMB000000140	705093	713781	-	-	partial	-	-
chr12	GRUR_0398	PGSC0003DMP400007645	CC	N	CC(I)	PGSC0003DMB000000140	715199	717988	-	-	partial	-	-
chr12	GRUR_0399	PGSC0003DMP400007646	CC	N	CC(I)	PGSC0003DMB000000140	725031	728881	-	X	big deletion	yes	103.962
chr12	GRUR_0400	PGSC0003DMP400024524	CC	N	CC(I)	PGSC0003DMB000000140	700879	703695	-	X	-	yes	4.01846
chr12	GRUR_0401	PGSC0003DMP400041993	CC	N	CC(I)	PGSC0003DMB000000140	1296381	1299384	-	X	-	yes	6.33672
chr12	GRUR_0405	PGSC0003DMP400048459	CC	N	-	PGSC0003DMB000000589	85140	87861	X	-	-	yes	20.7474
chr12	GRUR_0406	PGSC0003DMP400056929	CC	N	-	PGSC0003DMB000000771	73258	73770	-	-	partial	-	-
-	GRUR_0407	PGSC0003DMP400005435	CC	CN	-	PGSC0003DMB000000113	1446467	1448182	-	X	-	-	-
-	GRUR_0409	PGSC0003DMP400048563	TIR	N	-	PGSC0003DMB000000428	373431	374111	-	X	-	-	-
-	GRUR_0411	PGSC0003DMP400021117	CC	NL	CC(I)	PGSC0003DMB000000719	25070	27754	-	X	-	yes	21.4387
-	GRUR_0414	PGSC0003DMP400019235	CC	CN	CC(II)	PGSC0003DMB000000798	20349	21935	X	-	-	-	-
-	GRUR_0415	PGSC0003DMP400019236	CC	N	CC(II)	PGSC0003DMB000000798	20202	21465	X	-	-	yes	1.63839
-	GRUR_0417	PGSC0003DMP400042252	CC	N	CC(I)	PGSC0003DMB000000956	7185	10979	-	X	-	yes	7.20535
-	GRUR_0420	PGSC0003DMP400040250	CC	N	CC(I)	PGSC0003DMB000000964	6333	8319	X	-	-	yes	26.9163
-	GRUR_0421	PGSC0003DMP400055943	TIR	N	-	PGSC0003DMB000000973	14971	16856	X			yes	18.0599
-	GRUR_0422	PGSC0003DMP400019342	CC	N	-	PGSC0003DMB000001035	16323	17249	-	X	deletion	yes	15.1138
-	GRUR_0423	PGSC0003DMP400036503	CC	N	-	PGSC0003DMB000001044	9769	10110	X	-	-	-	-
-	GRUR_0429	PGSC0003DMP400017324	CC	NL	-	PGSC0003DMB000001123	380	3008	X	-	-	-	-
-	GRUR_0426	PGSC0003DMP400017325	CC	N	-	PGSC0003DMB000001123	4	3395	X	-	-	yes	54.126
-	GRUR_0427	PGSC0003DMP400017328	CC	N	-	PGSC0003DMB000001123	7577	10872	X	-	-	yes	21.6538
-	GRUR_0433	PGSC0003DMP400031465	CC	NL	-	PGSC0003DMB000001356	1955	4257	X	-	-	-	-
-	GRUR_0434	PGSC0003DMP400019349	CC	NL	CC(II)	PGSC0003DMB000001431	2364	6016	-	-	partial	-	-

## Sheet: Hoja2
Gene	V3.4 (peps)		Group	Type	Clade	UNIREF-100	Chr	V3.4 (scaffold)	from	to
GRUR_0001	PGSC0003DMP400005062	GRUR_0001	TIR	N	-	Leucine-rich repeat-containing protein, putative	chr01	PGSC0003DMB000000060	1355687	1359509
GRUR_0002	PGSC0003DMP400023299	GRUR_0002	CC	CN	CC(II)	JHL06P13.14 protein	chr01	PGSC0003DMB000000063	1731464	1733022
GRUR_0003	PGSC0003DMP400005254	GRUR_0003	CC	N	-	Disease resistance protein BS2	chr01	PGSC0003DMB000000063	364138	365270
GRUR_0004	PGSC0003DMP400005253	GRUR_0004	CC	NL	-	Disease resistance protein BS2	chr01	PGSC0003DMB000000063	354138	358638
GRUR_0005	PGSC0003DMP400005261	GRUR_0005	CC	NL	CC(I)	RGC1 (Fragment)	chr01	PGSC0003DMB000000063	400004	403781
GRUR_0006	PGSC0003DMP400011968	GRUR_0006	CC	NL	-	PREDICTED: hypothetical protein	chr01	PGSC0003DMB000000068	734891	741700
GRUR_0007	PGSC0003DMP400011969	GRUR_0007	CC	NL	CC(I)	PREDICTED: hypothetical protein	chr01	PGSC0003DMB000000068	734304	741563
GRUR_0008	PGSC0003DMP400011999	GRUR_0008	CC	NL	CC(I)	PREDICTED: hypothetical protein	chr01	PGSC0003DMB000000068	1242999	1250174
GRUR_0009	PGSC0003DMP400012048	GRUR_0009	CC	NL	CC(I)	Resistance protein PSH-RGH6	chr01	PGSC0003DMB000000068	1770105	1773553
GRUR_0010	PGSC0003DMP400012049	GRUR_0010	CC	NL	-	Rx protein	chr01	PGSC0003DMB000000068	1770926	1773553
GRUR_0011	PGSC0003DMP400045179	GRUR_0011	CC	CNL	CC(I)	NRC1	chr01	PGSC0003DMB000000095	897087	901477
GRUR_0012	PGSC0003DMP400045182	GRUR_0012	CC	CNL	CC(I)	NRC1	chr01	PGSC0003DMB000000095	887916	893125
GRUR_0013	PGSC0003DMP400028611	GRUR_0013	CC	NL	CC(I)	Resistance protein PSH-RGH6	chr01	PGSC0003DMB000000098	1252840	1257102
GRUR_0014	PGSC0003DMP400036040	GRUR_0014	TIR	NL	-	TMV resistance protein, putative	chr01	PGSC0003DMB000000105	87700	91038
GRUR_0015	PGSC0003DMP400036043	GRUR_0015	TIR	NL	-	Leucine-rich repeat-containing protein, putative	chr01	PGSC0003DMB000000105	75927	81132
GRUR_0016	PGSC0003DMP400023191	GRUR_0016	TIR	TNL	TIR	TMV resistance protein, putative	chr01	PGSC0003DMB000000105	3721	9822
GRUR_0017	PGSC0003DMP400023192	GRUR_0017	TIR	TNL	TIR	TMV resistance protein, putative	chr01	PGSC0003DMB000000105	4750	9822
GRUR_0018	PGSC0003DMP400036041	GRUR_0018	TIR	TNL	-	TMV resistance protein, putative	chr01	PGSC0003DMB000000105	86286	91038
GRUR_0019	PGSC0003DMP400036044	GRUR_0019	TIR	TNL	TIR	Leucine-rich repeat-containing protein, putative	chr01	PGSC0003DMB000000105	74240	81132
GRUR_0020	PGSC0003DMP400029366	GRUR_0020	TIR	NL	-	N-like protein	chr01	PGSC0003DMB000000171	96031	103582
GRUR_0021	PGSC0003DMP400036267	GRUR_0021	CC	N	CC(I)	Tospovirus resistance protein A	chr01	PGSC0003DMB000000193	447835	450283
GRUR_0022	PGSC0003DMP400036270	GRUR_0022	CC	NL	-	Tospovirus resistance protein E	chr01	PGSC0003DMB000000193	472975	475038
GRUR_0023	PGSC0003DMP400041616	GRUR_0023	TIR	TNL	TIR	N protein (Fragment)	chr01	PGSC0003DMB000000218	1012436	1019150
GRUR_0024	PGSC0003DMP400041617	GRUR_0024	TIR	TNL	TIR	N protein (Fragment)	chr01	PGSC0003DMB000000218	1012436	1019150
GRUR_0025	PGSC0003DMP400011164	GRUR_0025	CC	N	-	Tospovirus resistance protein A	chr01	PGSC0003DMB000000239	885642	889195
GRUR_0026	PGSC0003DMP400011165	GRUR_0026	CC	N	-	Tospovirus resistance protein E	chr01	PGSC0003DMB000000239	889322	896513
GRUR_0027	PGSC0003DMP400011150	GRUR_0027	CC	NL	CC(I)	Tospovirus resistance protein B	chr01	PGSC0003DMB000000239	614287	620574
GRUR_0028	PGSC0003DMP400031810	GRUR_0028	TIR	N	TIR	Leucine-rich repeat-containing protein, putative	chr01	PGSC0003DMB000000277	51136	53995
GRUR_0029	PGSC0003DMP400031808	GRUR_0029	TIR	TN	TIR	Leucine-rich repeat-containing protein, putative	chr01	PGSC0003DMB000000277	51136	56967
GRUR_0030	PGSC0003DMP400031726	GRUR_0030	TIR	TNL	TIR	Leucine-rich repeat-containing protein, putative	chr01	PGSC0003DMB000000277	23830	28841
GRUR_0031	PGSC0003DMP400031802	GRUR_0031	TIR	TNL	TIR	TMV resistance protein, putative	chr01	PGSC0003DMB000000277	35918	40499
GRUR_0032	PGSC0003DMP400031803	GRUR_0032	TIR	TNL	TIR	TMV resistance protein, putative	chr01	PGSC0003DMB000000277	35918	40499
GRUR_0033	PGSC0003DMP400011207	GRUR_0033	CC	NL	-	Nbs-lrr resistance protein	chr01	PGSC0003DMB000000284	784739	788484
GRUR_0034	PGSC0003DMP400039354	GRUR_0034	TIR	TNL	TIR	N-like protein	chr01	PGSC0003DMB000000412	467047	472808
GRUR_0035	PGSC0003DMP400034657	GRUR_0035	CC	N	-	Resistance protein PSH-RGH6	chr01	PGSC0003DMB000000469	130184	132354
GRUR_0036	PGSC0003DMP400039501	GRUR_0036	CC	N	-	Resistance protein PSH-RGH6	chr01	PGSC0003DMB000000469	149107	150804
GRUR_0037	PGSC0003DMP400039503	GRUR_0037	CC	N	-	NBS-LRR protein	chr01	PGSC0003DMB000000469	135560	137721
GRUR_0038	PGSC0003DMP400039504	GRUR_0038	CC	NL	-	Putative disease resistance protein, identical	chr01	PGSC0003DMB000000469	134206	136283
GRUR_0039	PGSC0003DMP400043840	GRUR_0039	CC	NL	-	Nbs-lrr resistance protein	chr01	PGSC0003DMB000000608	172704	174377
GRUR_0040	PGSC0003DMP400043841	GRUR_0040	CC	NL	CC(I)	Nbs-lrr resistance protein	chr01	PGSC0003DMB000000608	172001	176188
GRUR_0041	PGSC0003DMP400037237	GRUR_0041	CC	CN	-	Cc-nbs-lrr resistance protein	chr02	PGSC0003DMB000000122	886560	890864
GRUR_0042	PGSC0003DMP400037208	GRUR_0042	CC	NL	-	Nbs-lrr resistance protein	chr02	PGSC0003DMB000000122	310458	313890
GRUR_0043	PGSC0003DMP400034551	GRUR_0043	CC	N	-	Putative disease resistance protein RGA4	chr02	PGSC0003DMB000000183	1202967	1205964
GRUR_0044	PGSC0003DMP400022878	GRUR_0044	CC	NL	-	Cc-nbs-lrr resistance protein	chr02	PGSC0003DMB000000235	854202	858911
GRUR_0045	PGSC0003DMP400022880	GRUR_0045	CC	NL	CC(I)	Cc-nbs-lrr resistance protein	chr02	PGSC0003DMB000000235	854161	858118
GRUR_0046	PGSC0003DMP400018077	GRUR_0046	CC	CN	-	NRG1	chr02	PGSC0003DMB000000386	447135	447935
GRUR_0047	PGSC0003DMP400023177	GRUR_0047	CC	N	CC(I)	Resistance protein PSH-RGH6	chr02	PGSC0003DMB000000442	48329	51361
GRUR_0048	PGSC0003DMP400023176	GRUR_0048	CC	NL	CC(I)	Resistance protein PSH-RGH6	chr02	PGSC0003DMB000000442	48579	51270
GRUR_0049	PGSC0003DMP400023183	GRUR_0049	TIR	NL	-	Leucine-rich repeat-containing protein, putative	chr02	PGSC0003DMB000000442	56198	59800
GRUR_0050	PGSC0003DMP400023175	GRUR_0050	TIR	TNL	TIR	TMV resistance protein, putative	chr02	PGSC0003DMB000000442	77345	80589
GRUR_0051	PGSC0003DMP400024105	GRUR_0051	TIR	TNL	TIR	Nematode resistance-like protein	chr02	PGSC0003DMB000000443	30138	36178
GRUR_0052	PGSC0003DMP400020938	GRUR_0052	CC	N	-	Disease resistance protein BS2	chr02	PGSC0003DMB000000454	240510	242089
GRUR_0053	PGSC0003DMP400014543	GRUR_0053	CC	NL	CC(I)	NBS-LRR resistance protein-like protein	chr02	PGSC0003DMB000000552	130175	135346
GRUR_0054	PGSC0003DMP400014565	GRUR_0054	CC	NL	CC(I)	Nbs-lrr resistance protein	chr02	PGSC0003DMB000000552	73670	76522
GRUR_0055	PGSC0003DMP400009000	GRUR_0055	CC	CNL	CC(I)	Putative disease resistance protein RGA3	chr03	PGSC0003DMB000000039	819761	829389
GRUR_0056	PGSC0003DMP400008990	GRUR_0056	CC	NL	CC(I)	PREDICTED: hypothetical protein	chr03	PGSC0003DMB000000039	630531	635292
GRUR_0057	PGSC0003DMP400065504	GRUR_0057	CC	CNL	CC(II)	PREDICTED: hypothetical protein	chr03	PGSC0003DMB000000090	685168	688974
GRUR_0058	PGSC0003DMP400042115	GRUR_0058	CC	NL	-	Hero resistance protein 2 homologue (Fragment)	chr03	PGSC0003DMB000000108	149382	152219
GRUR_0059	PGSC0003DMP400023730	GRUR_0059	CC	NL	-	Putative uncharacterized protein	chr03	PGSC0003DMB000000214	677885	679891
GRUR_0060	PGSC0003DMP400005309	GRUR_0060	CC	CN	-	NRC1	chr04	PGSC0003DMB000000016	221305	225727
GRUR_0061	PGSC0003DMP400005331	GRUR_0061	CC	N	-	NBS-coding resistance gene analog (Fragment)	chr04	PGSC0003DMB000000016	241635	243019
GRUR_0062	PGSC0003DMP400041925	GRUR_0062	CC	N	CC(I)	EDNR2GH7 protein	chr04	PGSC0003DMB000000016	3163928	3166860
GRUR_0063	PGSC0003DMP400005332	GRUR_0063	CC	NL	-	Disease resistance protein BS2	chr04	PGSC0003DMB000000016	241551	244842
GRUR_0064	PGSC0003DMP400041928	GRUR_0064	CC	NL	-	SNKR2GH5 protein	chr04	PGSC0003DMB000000016	3274451	3276976
GRUR_0065	PGSC0003DMP400005107	GRUR_0065	CC	CN	-	PREDICTED: hypothetical protein	chr04	PGSC0003DMB000000051	1947619	1950605
GRUR_0066	PGSC0003DMP400053060	GRUR_0066	CC	CNL	CC(I)	Disease resistance protein BS2	chr04	PGSC0003DMB000000051	1558343	1561092
GRUR_0067	PGSC0003DMP400028039	GRUR_0067	CC	N	-	NBS-coding resistance gene analog (Fragment)	chr04	PGSC0003DMB000000086	543365	543799
GRUR_0068	PGSC0003DMP400040909	GRUR_0068	CC	NL	CC(I)	Resistance protein PSH-RGH6	chr04	PGSC0003DMB000000086	655913	658495
GRUR_0069	PGSC0003DMP400034296	GRUR_0069	CC	CNL	CC(I)	Putative disease resistance protein, identical	chr04	PGSC0003DMB000000118	1334296	1338192
GRUR_0070	PGSC0003DMP400034297	GRUR_0070	CC	CNL	-	Putative disease resistance protein, identical	chr04	PGSC0003DMB000000118	1334296	1338192
GRUR_0071	PGSC0003DMP400034307	GRUR_0071	CC	NL	CC(I)	Putative disease resistance protein, identical	chr04	PGSC0003DMB000000118	1291018	1293672
GRUR_0072	PGSC0003DMP400034309	GRUR_0072	CC	NL	CC(I)	NRC1	chr04	PGSC0003DMB000000118	1316227	1321758
GRUR_0073	PGSC0003DMP400059263	GRUR_0073	CC	NL	CC(I)	PREDICTED: hypothetical protein	chr04	PGSC0003DMB000000118	733429	735969
GRUR_0074	PGSC0003DMP400063562	GRUR_0074	CC	NL	CC(I)	Leucine-rich repeat containing protein, putative	chr04	PGSC0003DMB000000118	757297	759816
GRUR_0075	PGSC0003DMP400029588	GRUR_0075	CC	CNL	CC(II)	Putative uncharacterized protein	chr04	PGSC0003DMB000000123	353100	355817
GRUR_0076	PGSC0003DMP400029590	GRUR_0076	CC	CNL	CC(II)	JHL06P13.14 protein	chr04	PGSC0003DMB000000123	353034	360512
GRUR_0077	PGSC0003DMP400029592	GRUR_0077	CC	CNL	CC(II)	JHL06P13.14 protein	chr04	PGSC0003DMB000000123	353034	360512
GRUR_0078	PGSC0003DMP400018619	GRUR_0078	TIR	TNL	TIR	Nematode resistance-like protein	chr04	PGSC0003DMB000000123	900315	903097
GRUR_0079	PGSC0003DMP400014063	GRUR_0079	CC	NL	CC(II)	Nbs-lrr resistance protein	chr04	PGSC0003DMB000000184	1044007	1047719
GRUR_0080	PGSC0003DMP400014064	GRUR_0080	CC	NL	-	PREDICTED: hypothetical protein	chr04	PGSC0003DMB000000184	1044461	1047707
GRUR_0081	PGSC0003DMP400051313	GRUR_0081	CC	CNL	CC(I)	Hero resistance protein	chr04	PGSC0003DMB000000189	751078	756566
GRUR_0082	PGSC0003DMP400051395	GRUR_0082	CC	CNL	CC(I)	NRC1	chr04	PGSC0003DMB000000189	667709	674105
GRUR_0083	PGSC0003DMP400051307	GRUR_0083	CC	NL	CC(I)	Hero resistance protein 1 homologue	chr04	PGSC0003DMB000000189	654259	659264
GRUR_0084	PGSC0003DMP400051316	GRUR_0084	CC	NL	-	Hero resistance protein	chr04	PGSC0003DMB000000189	817021	820410
GRUR_0085	PGSC0003DMP400051319	GRUR_0085	CC	NL	CC(I)	Hero resistance protein 1 homologue	chr04	PGSC0003DMB000000189	837612	841802
GRUR_0086	PGSC0003DMP400051394	GRUR_0086	CC	NL	CC(I)	Hero resistance protein 1 homologue	chr04	PGSC0003DMB000000189	615744	620454
GRUR_0087	PGSC0003DMP400018755	GRUR_0087	CC	N	-	SNKR2GH2 protein	chr04	PGSC0003DMB000000226	949767	952765
GRUR_0088	PGSC0003DMP400018753	GRUR_0088	CC	NL	CC(I)	HJTR2GH1 protein	chr04	PGSC0003DMB000000226	961475	967115
GRUR_0089	PGSC0003DMP400020408	GRUR_0089	CC	CNL	CC(I)	EDNR2GH4 protein	chr04	PGSC0003DMB000000296	186490	189009
GRUR_0090	PGSC0003DMP400020401	GRUR_0090	CC	N	-	EDNR2GH5 protein	chr04	PGSC0003DMB000000296	213428	219180
GRUR_0091	PGSC0003DMP400020403	GRUR_0091	CC	N	-	HJTR2GH1 protein	chr04	PGSC0003DMB000000296	205483	206295
GRUR_0092	PGSC0003DMP400020407	GRUR_0092	CC	N	-	EDNR2GH3 protein	chr04	PGSC0003DMB000000296	192073	193038
GRUR_0093	PGSC0003DMP400020409	GRUR_0093	CC	N	-	SNKR2GH2 protein	chr04	PGSC0003DMB000000296	181614	182237
GRUR_0094	PGSC0003DMP400055601	GRUR_0094	CC	N	CC(I)	HJTR2GH1 protein	chr04	PGSC0003DMB000000296	300295	303114
GRUR_0095	PGSC0003DMP400055636	GRUR_0095	CC	N	CC(I)	EDNR2GH7 protein	chr04	PGSC0003DMB000000296	410991	413781
GRUR_0096	PGSC0003DMP400055643	GRUR_0096	CC	N	-	R2 late blight resistance protein	chr04	PGSC0003DMB000000296	276617	279305
GRUR_0097	PGSC0003DMP400055644	GRUR_0097	CC	N	CC(I)	R2 late blight resistance protein	chr04	PGSC0003DMB000000296	263870	266810
GRUR_0098	PGSC0003DMP400020396	GRUR_0098	CC	NL	CC(I)	HJTR2GH1 protein	chr04	PGSC0003DMB000000296	252991	255862
GRUR_0099	PGSC0003DMP400020400	GRUR_0099	CC	NL	CC(I)	Rpi protein	chr04	PGSC0003DMB000000296	226203	228737
GRUR_0100	PGSC0003DMP400020406	GRUR_0100	CC	NL	-	HJTR2GH1 protein	chr04	PGSC0003DMB000000296	199701	202889
GRUR_0101	PGSC0003DMP400020411	GRUR_0101	CC	NL	CC(I)	SNKR2GH5 protein	chr04	PGSC0003DMB000000296	176531	179113
GRUR_0102	PGSC0003DMP400020412	GRUR_0102	CC	NL	CC(I)	R2-like protein	chr04	PGSC0003DMB000000296	170763	173318
GRUR_0103	PGSC0003DMP400020413	GRUR_0103	CC	NL	CC(I)	SNKR2GH5 protein	chr04	PGSC0003DMB000000296	151650	154180
GRUR_0104	PGSC0003DMP400010600	GRUR_0104	CC	NL	CC(I)	Putative disease resistance protein	chr04	PGSC0003DMB000000322	366637	370773
GRUR_0105	PGSC0003DMP400010669	GRUR_0105	TIR	TNL	-	Nematode resistance-like protein	chr04	PGSC0003DMB000000322	553873	558564
GRUR_0106	PGSC0003DMP400010670	GRUR_0106	TIR	TNL	TIR	Nematode resistance-like protein	chr04	PGSC0003DMB000000322	553873	558564
GRUR_0107	PGSC0003DMP400011559	GRUR_0107	CC	NL	CC(I)	SNKR2GH5 protein	chr04	PGSC0003DMB000000330	164583	167135
GRUR_0108	PGSC0003DMP400011561	GRUR_0108	CC	NL	CC(I)	Rpi protein	chr04	PGSC0003DMB000000330	174212	176734
GRUR_0109	PGSC0003DMP400036348	GRUR_0109	TIR	TNL	TIR	ATP binding protein, putative	chr04	PGSC0003DMB000000366	413502	417207
GRUR_0110	PGSC0003DMP400027811	GRUR_0110	CC	CN	CC(I)	NRC1	chr04	PGSC0003DMB000000710	12342	18441
GRUR_0111	PGSC0003DMP400027812	GRUR_0111	CC	CN	CC(I)	NRC1	chr04	PGSC0003DMB000000710	12253	18880
GRUR_0112	PGSC0003DMP400027825	GRUR_0112	CC	NL	-	NBS-LRR protein	chr04	PGSC0003DMB000000710	167580	169733
GRUR_0113	PGSC0003DMP400027830	GRUR_0113	CC	NL	-	Putative disease resistance protein, identical	chr04	PGSC0003DMB000000710	22763	24103
GRUR_0114	PGSC0003DMP400009830	GRUR_0114	CC	N	-	NRC1	chr04	PGSC0003DMB000001045	31513	35158
GRUR_0115	PGSC0003DMP400068066	GRUR_0115	CC	N	-	Disease resistance protein	chr05	PGSC0003DMB000000033	885825	886748
GRUR_0116	PGSC0003DMP400043544	GRUR_0116	CC	N	CC(I)	Disease resistance protein, putative	chr05	PGSC0003DMB000000103	237654	243609
GRUR_0117	PGSC0003DMP400049281	GRUR_0117	CC	N	CC(I)	Putative disease resistance protein	chr05	PGSC0003DMB000000103	1595523	1600358
GRUR_0118	PGSC0003DMP400043545	GRUR_0118	CC	NL	CC(I)	Prf	chr05	PGSC0003DMB000000103	237654	243609
GRUR_0119	PGSC0003DMP400049280	GRUR_0119	CC	NL	CC(I)	Putative disease resistance protein	chr05	PGSC0003DMB000000103	1595523	1600770
GRUR_0120	PGSC0003DMP400033262	GRUR_0120	CC	NL	CC(I)	Cc-nbs-lrr resistance protein	chr05	PGSC0003DMB000000106	1161045	1163813
GRUR_0121	PGSC0003DMP400068305	GRUR_0121	CC	N	-	Tospovirus resistance protein A	chr05	PGSC0003DMB000000206	727256	731412
GRUR_0122	PGSC0003DMP400023921	GRUR_0122	CC	N	CC(I)	Disease resistance protein, putative	chr05	PGSC0003DMB000000216	281927	285649
GRUR_0123	PGSC0003DMP400023851	GRUR_0123	CC	NL	CC(I)	Disease resistance protein, putative	chr05	PGSC0003DMB000000216	546561	552743
GRUR_0124	PGSC0003DMP400023857	GRUR_0124	CC	NL	CC(I)	Prf	chr05	PGSC0003DMB000000216	424593	433475
GRUR_0125	PGSC0003DMP400023886	GRUR_0125	CC	NL	CC(I)	Putative disease resistance protein	chr05	PGSC0003DMB000000216	946093	950554
GRUR_0126	PGSC0003DMP400065754	GRUR_0126	CC	N	-	NBS-LRR resistance protein-like protein	chr05	PGSC0003DMB000000236	30767	31273
GRUR_0127	PGSC0003DMP400039170	GRUR_0127	TIR	TNL	TIR	PREDICTED: hypothetical protein	chr05	PGSC0003DMB000000243	330233	339386
GRUR_0128	PGSC0003DMP400032442	GRUR_0128	CC	NL	CC(I)	Tospovirus resistance protein A	chr05	PGSC0003DMB000000248	697572	702298
GRUR_0129	PGSC0003DMP400030446	GRUR_0129	CC	CNL	CC(II)	JHL06P13.14 protein	chr05	PGSC0003DMB000000251	800679	805218
GRUR_0130	PGSC0003DMP400001553	GRUR_0130	CC	N	-	NBS-coding resistance gene analog (Fragment)	chr05	PGSC0003DMB000000410	273963	274814
GRUR_0131	PGSC0003DMP400001550	GRUR_0131	CC	NL	CC(I)	Tospovirus resistance protein C	chr05	PGSC0003DMB000000410	269175	272303
GRUR_0132	PGSC0003DMP400001556	GRUR_0132	CC	NL	CC(I)	Tospovirus resistance protein D	chr05	PGSC0003DMB000000410	274881	278873
GRUR_0133	PGSC0003DMP400006047	GRUR_0133	CC	N	CC(I)	Putative disease resistance protein	chr05	PGSC0003DMB000000424	52870	57595
GRUR_0134	PGSC0003DMP400039962	GRUR_0134	CC	NL	CC(I)	Putative disease resistance protein	chr05	PGSC0003DMB000000424	174146	177969
GRUR_0135	PGSC0003DMP400044376	GRUR_0135	CC	NL	CC(I)	Disease resistance protein, putative	chr05	PGSC0003DMB000000424	428126	436220
GRUR_0136	PGSC0003DMP400044385	GRUR_0136	CC	NL	-	Putative uncharacterized protein	chr05	PGSC0003DMB000000424	419521	423756
GRUR_0137	PGSC0003DMP400014827	GRUR_0137	CC	N	-	NBS-LRR resistance protein-like protein	chr05	PGSC0003DMB000000580	276353	277602
GRUR_0138	PGSC0003DMP400044306	GRUR_0138	CC	NL	CC(I)	Putative late blight resistance protein homolog R1B-23	chr05	PGSC0003DMB000000834	58015	62038
GRUR_0139	PGSC0003DMP400040216	GRUR_0139	CC	NL	-	Root-knotematode resistance protein	chr06	PGSC0003DMB000000044	1838261	1840399
GRUR_0140	PGSC0003DMP400045297	GRUR_0140	TIR	TN	-	NBS-coding resistance gene protein (Fragment)	chr06	PGSC0003DMB000000158	62808	70651
GRUR_0141	PGSC0003DMP400009176	GRUR_0141	CC	N	CC(I)	NBS-coding resistance gene analog (Fragment)	chr06	PGSC0003DMB000000222	533954	535925
GRUR_0142	PGSC0003DMP400009181	GRUR_0142	CC	N	CC(I)	NBS-coding resistance gene analog (Fragment)	chr06	PGSC0003DMB000000222	476752	478017
GRUR_0143	PGSC0003DMP400009178	GRUR_0143	CC	NL	-	NBS-coding resistance gene analog (Fragment)	chr06	PGSC0003DMB000000222	485193	487359
GRUR_0144	PGSC0003DMP400009180	GRUR_0144	CC	NL	-	Tospovirus resistance protein C	chr06	PGSC0003DMB000000222	479912	482991
GRUR_0145	PGSC0003DMP400055904	GRUR_0145	CC	NL	CC(I)	Tospovirus resistance protein E	chr06	PGSC0003DMB000000222	683281	685942
GRUR_0146	PGSC0003DMP400055939	GRUR_0146	CC	NL	CC(I)	Tospovirus resistance protein C	chr06	PGSC0003DMB000000222	591049	593596
GRUR_0147	PGSC0003DMP400054560	GRUR_0147	TIR	TN	TIR	Nematode resistance-like protein	chr06	PGSC0003DMB000000222	66851	72146
GRUR_0148	PGSC0003DMP400008671	GRUR_0148	CC	CNL	-	Resistance protein PSH-RGH6	chr06	PGSC0003DMB000000246	20480	23680
GRUR_0149	PGSC0003DMP400008670	GRUR_0149	CC	NL	-	Resistance protein PSH-RGH6	chr06	PGSC0003DMB000000246	13910	15886
GRUR_0150	PGSC0003DMP400036240	GRUR_0150	CC	N	-	Tospovirus resistance protein C	chr06	PGSC0003DMB000000266	735642	739455
GRUR_0151	PGSC0003DMP400029135	GRUR_0151	CC	NL	-	PREDICTED: hypothetical protein	chr06	PGSC0003DMB000000279	25114	27478
GRUR_0152	PGSC0003DMP400004310	GRUR_0152	TIR	TN	TIR	NL25	chr06	PGSC0003DMB000000301	2413	5382
GRUR_0153	PGSC0003DMP400004305	GRUR_0153	TIR	TNL	TIR	Bacterial spot disease resistance protein 4	chr06	PGSC0003DMB000000301	51050	56478
GRUR_0154	PGSC0003DMP400004308	GRUR_0154	TIR	TNL	-	Resistance gene-like	chr06	PGSC0003DMB000000301	28085	34485
GRUR_0155	PGSC0003DMP400036061	GRUR_0155	CC	CN	-	Late blight resistance protein Rpi-blb2	chr06	PGSC0003DMB000000411	304973	307192
GRUR_0156	PGSC0003DMP400038047	GRUR_0156	CC	CN	CC(I)	Late blight resistance protein Rpi-blb2	chr06	PGSC0003DMB000000411	114972	120028
GRUR_0157	PGSC0003DMP400055156	GRUR_0157	CC	CN	CC(I)	NBS-LRR resistance protein-like protein	chr06	PGSC0003DMB000000411	185534	189589
GRUR_0158	PGSC0003DMP400036055	GRUR_0158	CC	N	CC(I)	Late blight resistance protein Rpi-blb2	chr06	PGSC0003DMB000000411	231950	236183
GRUR_0159	PGSC0003DMP400036070	GRUR_0159	CC	N	-	Late blight resistance protein Rpi-blb2	chr06	PGSC0003DMB000000411	332956	334335
GRUR_0160	PGSC0003DMP400036056	GRUR_0160	CC	NL	CC(I)	Late blight resistance protein Rpi-blb2	chr06	PGSC0003DMB000000411	255819	259252
GRUR_0161	PGSC0003DMP400036057	GRUR_0161	CC	NL	CC(I)	Late blight resistance protein Rpi-blb2	chr06	PGSC0003DMB000000411	262229	265990
GRUR_0162	PGSC0003DMP400036062	GRUR_0162	CC	NL	CC(I)	Late blight resistance protein Rpi-blb2	chr06	PGSC0003DMB000000411	315178	318399
GRUR_0163	PGSC0003DMP400038048	GRUR_0163	CC	NL	-	Late blight resistance protein Rpi-blb2	chr06	PGSC0003DMB000000411	102795	105566
GRUR_0164	PGSC0003DMP400019250	GRUR_0164	CC	CNL	CC(I)	Late blight resistance protein Rpi-blb2	chr06	PGSC0003DMB000000584	171988	175813
GRUR_0165	PGSC0003DMP400044254	GRUR_0165	CC	CNL	CC(I)	Late blight resistance protein Rpi-blb2	chr06	PGSC0003DMB000000584	124095	127892
GRUR_0166	PGSC0003DMP400044252	GRUR_0166	CC	NL	CC(I)	Late blight resistance protein Rpi-blb2	chr06	PGSC0003DMB000000584	115145	120499
GRUR_0167	PGSC0003DMP400017113	GRUR_0167	TIR	TN	TIR	Bacterial spot disease resistance protein 4	chr06	PGSC0003DMB000000625	181306	183306
GRUR_0168	PGSC0003DMP400009448	GRUR_0168	CC	N	-	NBS-LRR resistance protein-like protein	chr06	PGSC0003DMB000000665	159496	165280
GRUR_0169	PGSC0003DMP400009454	GRUR_0169	CC	N	-	Late blight resistance protein Rpi-blb2	chr06	PGSC0003DMB000000665	171711	173566
GRUR_0170	PGSC0003DMP400060124	GRUR_0170	CC	NL	CC(I)	Disease resistance protein BS2	chr07	PGSC0003DMB000000047	1375887	1378619
GRUR_0171	PGSC0003DMP400030257	GRUR_0171	TIR	TNL	TIR	Nematode resistance-like protein	chr07	PGSC0003DMB000000102	840809	845313
GRUR_0172	PGSC0003DMP400023972	GRUR_0172	TIR	TN	TIR	NL27	chr07	PGSC0003DMB000000157	580952	590444
GRUR_0173	PGSC0003DMP400053469	GRUR_0173	TIR	N	-	TMV resistance protein, putative	chr07	PGSC0003DMB000000300	691399	692627
GRUR_0174	PGSC0003DMP400053468	GRUR_0174	TIR	NL	-	N-like protein	chr07	PGSC0003DMB000000300	689794	698793
GRUR_0175	PGSC0003DMP400053466	GRUR_0175	TIR	TNL	-	N-like protein	chr07	PGSC0003DMB000000300	690762	695305
GRUR_0176	PGSC0003DMP400045393	GRUR_0176	CC	CNL	CC(I)	NBS-LRR type disease resistance protein	chr07	PGSC0003DMB000000313	347723	351456
GRUR_0177	PGSC0003DMP400045441	GRUR_0177	CC	CNL	CC(I)	NBS-LRR type disease resistance protein	chr07	PGSC0003DMB000000313	334851	339234
GRUR_0178	PGSC0003DMP400039844	GRUR_0178	CC	N	-	Predicted protein (Fragment)	chr07	PGSC0003DMB000000403	277316	284879
GRUR_0179	PGSC0003DMP400039856	GRUR_0179	TIR	NL	-	N-like protein	chr07	PGSC0003DMB000000403	288523	290871
GRUR_0180	PGSC0003DMP400002016	GRUR_0180	CC	NL	CC(I)	Disease resistance protein BS2	chr07	PGSC0003DMB000000468	395677	398246
GRUR_0181	PGSC0003DMP400041847	GRUR_0181	CC	CNL	CC(I)	Resistance protein PSH-RGH6	chr07	PGSC0003DMB000000684	99509	102040
GRUR_0182	PGSC0003DMP400041848	GRUR_0182	CC	NL	CC(I)	Resistance protein PSH-RGH6	chr07	PGSC0003DMB000000684	103965	107043
GRUR_0183	PGSC0003DMP400041849	GRUR_0183	CC	NL	CC(I)	Resistance protein PSH-RGH6	chr07	PGSC0003DMB000000684	103965	107043
GRUR_0184	PGSC0003DMP400041856	GRUR_0184	TIR	NL	-	N-like protein	chr07	PGSC0003DMB000000684	71055	80518
GRUR_0185	PGSC0003DMP400024260	GRUR_0185	CC	NL	CC(I)	Putative plant disease resistant protein, identical	chr08	PGSC0003DMB000000132	1127131	1131177
GRUR_0186	PGSC0003DMP400016423	GRUR_0186	CC	CNL	-	Blight resistance protein T118 (Fragment)	chr08	PGSC0003DMB000000144	1340463	1348756
GRUR_0187	PGSC0003DMP400016421	GRUR_0187	CC	N	-	Blight resistance protein SH10 (Fragment)	chr08	PGSC0003DMB000000144	1323712	1325747
GRUR_0188	PGSC0003DMP400016468	GRUR_0188	CC	N	-	Disease resistance protein RGA2	chr08	PGSC0003DMB000000144	1322151	1322807
GRUR_0189	PGSC0003DMP400029817	GRUR_0189	CC	N	CC(I)	Blight resistance protein SH10 (Fragment)	chr08	PGSC0003DMB000000144	1380983	1381861
GRUR_0190	PGSC0003DMP400016417	GRUR_0190	CC	NL	CC(I)	Putative disease resistance protein RGA3	chr08	PGSC0003DMB000000144	1305890	1313646
GRUR_0191	PGSC0003DMP400016420	GRUR_0191	CC	NL	-	Blight resistance protein T118 (Fragment)	chr08	PGSC0003DMB000000144	1318300	1320879
GRUR_0192	PGSC0003DMP400016422	GRUR_0192	CC	NL	-	Putative disease resistance protein RGA1	chr08	PGSC0003DMB000000144	1325803	1326427
GRUR_0193	PGSC0003DMP400016465	GRUR_0193	CC	NL	CC(I)	Putative disease resistance protein RGA4	chr08	PGSC0003DMB000000144	1300141	1304441
GRUR_0194	PGSC0003DMP400029816	GRUR_0194	CC	NL	CC(I)	Late blight resistance protein Rpi-sto1	chr08	PGSC0003DMB000000144	1372679	1376221
GRUR_0195	PGSC0003DMP400029818	GRUR_0195	CC	NL	CC(I)	Putative disease resistance protein RGA1	chr08	PGSC0003DMB000000144	1397998	1403792
GRUR_0196	PGSC0003DMP400051523	GRUR_0196	CC	N	-	NBS-coding resistance gene analog (Fragment)	chr08	PGSC0003DMB000000191	566097	568756
GRUR_0197	PGSC0003DMP400051562	GRUR_0197	CC	N	-	Late blight resistance protein Rpi-pta1	chr08	PGSC0003DMB000000191	597901	598861
GRUR_0198	PGSC0003DMP400051526	GRUR_0198	CC	NL	-	Blight resistance protein	chr08	PGSC0003DMB000000191	627219	630758
GRUR_0199	PGSC0003DMP400065041	GRUR_0199	CC	NL	-	Putative disease resistance protein	chr08	PGSC0003DMB000000191	556857	559232
GRUR_0200	PGSC0003DMP400008432	GRUR_0200	CC	N	-	Putative disease resistance protein, identical	chr08	PGSC0003DMB000000201	606725	610441
GRUR_0201	PGSC0003DMP400004056	GRUR_0201	CC	CNL	CC(II)	PREDICTED: hypothetical protein	chr08	PGSC0003DMB000000273	36254	44052
GRUR_0202	PGSC0003DMP400004057	GRUR_0202	CC	CNL	CC(II)	PREDICTED: hypothetical protein	chr08	PGSC0003DMB000000273	69641	72815
GRUR_0203	PGSC0003DMP400022046	GRUR_0203	CC	CNL	CC(II)	PREDICTED: hypothetical protein	chr08	PGSC0003DMB000000273	117667	124881
GRUR_0204	PGSC0003DMP400022051	GRUR_0204	CC	CNL	CC(II)	PREDICTED: hypothetical protein	chr08	PGSC0003DMB000000273	174612	177047
GRUR_0205	PGSC0003DMP400022053	GRUR_0205	CC	CNL	CC(II)	PREDICTED: hypothetical protein	chr08	PGSC0003DMB000000273	178664	185249
GRUR_0206	PGSC0003DMP400022055	GRUR_0206	CC	CNL	CC(II)	PREDICTED: hypothetical protein	chr08	PGSC0003DMB000000273	186308	196189
GRUR_0207	PGSC0003DMP400004052	GRUR_0207	CC	NL	-	PREDICTED: hypothetical protein	chr08	PGSC0003DMB000000273	93827	98358
GRUR_0208	PGSC0003DMP400004059	GRUR_0208	CC	NL	-	Probable disease resistance protein	chr08	PGSC0003DMB000000273	75190	79832
GRUR_0209	PGSC0003DMP400004060	GRUR_0209	CC	NL	-	PREDICTED: hypothetical protein	chr08	PGSC0003DMB000000273	87597	89993
GRUR_0210	PGSC0003DMP400013075	GRUR_0210	CC	CNL	CC(II)	CC-NB-LRR protein	chr08	PGSC0003DMB000000335	592022	595497
GRUR_0211	PGSC0003DMP400032157	GRUR_0211	CC	CNL	CC(I)	Disease resistance protein BS2	chr08	PGSC0003DMB000000341	357367	361486
GRUR_0212	PGSC0003DMP400032158	GRUR_0212	CC	CNL	CC(I)	Disease resistance protein BS2	chr08	PGSC0003DMB000000341	357367	361486
GRUR_0213	PGSC0003DMP400032159	GRUR_0213	CC	CNL	CC(I)	Disease resistance protein BS2	chr08	PGSC0003DMB000000341	357367	361486
GRUR_0214	PGSC0003DMP400032160	GRUR_0214	CC	CNL	-	Disease resistance protein BS2	chr08	PGSC0003DMB000000341	357367	361486
GRUR_0215	PGSC0003DMP400032162	GRUR_0215	CC	CNL	-	Disease resistance protein BS2	chr08	PGSC0003DMB000000341	357367	361486
GRUR_0216	PGSC0003DMP400032165	GRUR_0216	CC	CNL	CC(I)	Disease resistance protein BS2	chr08	PGSC0003DMB000000341	365953	370536
GRUR_0217	PGSC0003DMP400032167	GRUR_0217	CC	CNL	CC(I)	Disease resistance protein BS2	chr08	PGSC0003DMB000000341	365953	370536
GRUR_0218	PGSC0003DMP400032163	GRUR_0218	CC	N	-	Putative disease resistance protein, identical	chr08	PGSC0003DMB000000341	361769	364253
GRUR_0219	PGSC0003DMP400032166	GRUR_0219	CC	NL	CC(I)	Disease resistance protein BS2	chr08	PGSC0003DMB000000341	365953	370536
GRUR_0220	PGSC0003DMP400032215	GRUR_0220	CC	NL	CC(I)	PutativeBS-LRR type disease resistance protein	chr08	PGSC0003DMB000000341	430941	434861
GRUR_0221	PGSC0003DMP400032216	GRUR_0221	CC	NL	CC(I)	PutativeBS-LRR type disease resistance protein	chr08	PGSC0003DMB000000341	430941	434861
GRUR_0222	PGSC0003DMP400032156	GRUR_0222	TIR	TNL	TIR	N-like protein	chr08	PGSC0003DMB000000341	340061	344610
GRUR_0223	PGSC0003DMP400053750	GRUR_0223	CC	NL	CC(I)	Late blight resistance protein Rpi-pta1	chr08	PGSC0003DMB000000494	140245	144029
GRUR_0224	PGSC0003DMP400053751	GRUR_0224	CC	NL	-	NBS-LRR resistance protein	chr08	PGSC0003DMB000000494	146785	151779
GRUR_0225	PGSC0003DMP400053795	GRUR_0225	CC	NL	CC(I)	Putative disease resistance protein RGA1	chr08	PGSC0003DMB000000494	389964	395032
GRUR_0226	PGSC0003DMP400053796	GRUR_0226	CC	NL	-	Late blight resistance protein Rpi-pta1	chr08	PGSC0003DMB000000494	384385	387577
GRUR_0227	PGSC0003DMP400064660	GRUR_0227	CC	N	-	PutativeBS domain resistance protein (Fragment)	chr09	PGSC0003DMB000000021	937871	938278
GRUR_0228	PGSC0003DMP400007835	GRUR_0228	CC	CN	CC(I)	Tm-2 protein	chr09	PGSC0003DMB000000080	1783597	1786007
GRUR_0229	PGSC0003DMP400032940	GRUR_0229	CC	N	-	NBS-coding resistance gene analog (Fragment)	chr09	PGSC0003DMB000000124	639793	640428
GRUR_0230	PGSC0003DMP400055980	GRUR_0230	TIR	N	-	Bacterial spot disease resistance protein 4	chr09	PGSC0003DMB000000130	1402989	1406340
GRUR_0231	PGSC0003DMP400065290	GRUR_0231	CC	N	-	Tospovirus resistance protein A	chr09	PGSC0003DMB000000161	288160	289452
GRUR_0232	PGSC0003DMP400029948	GRUR_0232	CC	NL	CC(I)	Putative uncharacterized protein HMA7 (Fragment)	chr09	PGSC0003DMB000000174	25037	29824
GRUR_0233	PGSC0003DMP400015090	GRUR_0233	CC	NL	CC(I)	Putative disease resistance protein RGA4	chr09	PGSC0003DMB000000207	724690	728818
GRUR_0234	PGSC0003DMP400030872	GRUR_0234	CC	N	-	Disease resistance protein R3a-like protein	chr09	PGSC0003DMB000000229	591519	594283
GRUR_0235	PGSC0003DMP400006764	GRUR_0235	CC	N	-	Tospovirus resistance protein C	chr09	PGSC0003DMB000000263	358403	361507
GRUR_0236	PGSC0003DMP400006771	GRUR_0236	CC	N	-	Hero resistance protein	chr09	PGSC0003DMB000000263	505835	507804
GRUR_0237	PGSC0003DMP400029014.2	GRUR_0237	CC	CN	CC(I)	Tospovirus resistance protein C	chr09	PGSC0003DMB000000280	793754	802663
GRUR_0238	PGSC0003DMP400029014.1	GRUR_0238	CC	CNL	CC(I)	Tospovirus resistance protein C	chr09	PGSC0003DMB000000280	793754	802663
GRUR_0239	PGSC0003DMP400029017	GRUR_0239	CC	N	-	Tospovirus resistance protein C	chr09	PGSC0003DMB000000280	778913	783166
GRUR_0240	PGSC0003DMP400029011	GRUR_0240	CC	NL	CC(I)	Tospovirus resistance protein E	chr09	PGSC0003DMB000000280	824157	827175
GRUR_0241	PGSC0003DMP400054859	GRUR_0241	CC	NL	CC(I)	Tospovirus resistance protein B	chr09	PGSC0003DMB000000280	258243	262042
GRUR_0242	PGSC0003DMP400035772	GRUR_0242	CC	CN	CC(I)	Rpi-vnt1-like protein	chr09	PGSC0003DMB000000339	210994	212874
GRUR_0243	PGSC0003DMP400035778	GRUR_0243	CC	CN	-	Late blight resistance protein	chr09	PGSC0003DMB000000339	230749	231636
GRUR_0244	PGSC0003DMP400042156	GRUR_0244	CC	CN	CC(I)	Rpi-vnt1-like protein	chr09	PGSC0003DMB000000339	264152	265804
GRUR_0245	PGSC0003DMP400035771	GRUR_0245	CC	CNL	CC(I)	Rpi-vnt1-like protein (Fragment)	chr09	PGSC0003DMB000000339	35973	38570
GRUR_0246	PGSC0003DMP400035773	GRUR_0246	CC	CNL	CC(I)	Rpi-vnt1-like protein (Fragment)	chr09	PGSC0003DMB000000339	224594	227182
GRUR_0247	PGSC0003DMP400035779	GRUR_0247	CC	CNL	CC(I)	Rpi-vnt1-like protein (Fragment)	chr09	PGSC0003DMB000000339	217468	220447
GRUR_0248	PGSC0003DMP400042153	GRUR_0248	CC	CNL	CC(I)	Rpi-vnt1-like protein (Fragment)	chr09	PGSC0003DMB000000339	270952	273930
GRUR_0249	PGSC0003DMP400035775	GRUR_0249	CC	N	-	Rpi-vnt1-like protein (Fragment)	chr09	PGSC0003DMB000000339	234489	237272
GRUR_0250	PGSC0003DMP400042157	GRUR_0250	CC	N	-	Rpi-vnt1-like protein	chr09	PGSC0003DMB000000339	259697	260575
GRUR_0251	PGSC0003DMP400045902	GRUR_0251	TIR	NL	-	NBS-coding resistance gene protein (Fragment)	chr09	PGSC0003DMB000000339	379233	383717
GRUR_0252	PGSC0003DMP400035765	GRUR_0252	TIR	TN	-	Tir-nbs-lrr resistance protein (Fragment)	chr09	PGSC0003DMB000000339	56383	57618
GRUR_0253	PGSC0003DMP400045901	GRUR_0253	TIR	TN	TIR	ATP binding protein, putative	chr09	PGSC0003DMB000000339	376351	379104
GRUR_0254	PGSC0003DMP400045909	GRUR_0254	TIR	TN	TIR	ATP binding protein, putative	chr09	PGSC0003DMB000000339	369788	374089
GRUR_0255	PGSC0003DMP400013664	GRUR_0255	TIR	TNL	TIR	ATP binding protein, putative	chr09	PGSC0003DMB000000339	329742	337318
GRUR_0256	PGSC0003DMP400056156	GRUR_0256	CC	CNL	CC(I)	PREDICTED: hypothetical protein	chr09	PGSC0003DMB000000430	873	4202
GRUR_0257	PGSC0003DMP400011612	GRUR_0257	CC	N	-	Tospovirus resistance protein C	chr09	PGSC0003DMB000000651	164337	168802
GRUR_0258	PGSC0003DMP400021089	GRUR_0258	CC	N	-	Tospovirus resistance protein B	chr09	PGSC0003DMB000000651	76650	77379
GRUR_0259	PGSC0003DMP400021099	GRUR_0259	CC	N	-	NBS-coding resistance gene analog (Fragment)	chr09	PGSC0003DMB000000651	814	1761
GRUR_0260	PGSC0003DMP400011617	GRUR_0260	CC	NL	CC(I)	Tospovirus resistance protein A	chr09	PGSC0003DMB000000651	219867	224443
GRUR_0261	PGSC0003DMP400021087	GRUR_0261	CC	NL	CC(I)	Tospovirus resistance protein B	chr09	PGSC0003DMB000000651	78319	83835
GRUR_0262	PGSC0003DMP400021091	GRUR_0262	CC	NL	CC(I)	Tospovirus resistance protein B	chr09	PGSC0003DMB000000651	68972	71633
GRUR_0263	PGSC0003DMP400021098	GRUR_0263	CC	NL	-	Tospovirus resistance protein C	chr09	PGSC0003DMB000000651	7271	9836
GRUR_0264	PGSC0003DMP400011616	GRUR_0264	CC	CNL	-	Tospovirus resistance protein A	chr09	PGSC0003DMB000000651	219908	223756
GRUR_0265	PGSC0003DMP400019616	GRUR_0265	CC	N	-	Putative uncharacterized protein	chr10	PGSC0003DMB000000008	598146	599387
GRUR_0266	PGSC0003DMP400019633	GRUR_0266	CC	N	-	Cc-nbs-lrr resistance protein	chr10	PGSC0003DMB000000008	512895	513743
GRUR_0267	PGSC0003DMP400014710	GRUR_0267	CC	NL	-	Cc-nbs-lrr resistance protein	chr10	PGSC0003DMB000000008	351064	352608
GRUR_0268	PGSC0003DMP400014711	GRUR_0268	CC	NL	-	Putative uncharacterized protein	chr10	PGSC0003DMB000000008	349161	353650
GRUR_0269	PGSC0003DMP400014729	GRUR_0269	CC	NL	CC(I)	Cc-nbs-lrr resistance protein	chr10	PGSC0003DMB000000008	112377	116287
GRUR_0270	PGSC0003DMP400014731	GRUR_0270	CC	NL	CC(I)	Cc-nbs-lrr resistance protein	chr10	PGSC0003DMB000000008	110703	116287
GRUR_0271	PGSC0003DMP400014733	GRUR_0271	CC	NL	CC(I)	Cc-nbs-lrr resistance protein	chr10	PGSC0003DMB000000008	110703	116287
GRUR_0272	PGSC0003DMP400019508	GRUR_0272	CC	NL	CC(I)	Cc-nbs-lrr resistance protein	chr10	PGSC0003DMB000000008	360520	364392
GRUR_0273	PGSC0003DMP400019615	GRUR_0273	CC	NL	-	Cc-nbs-lrr resistance protein	chr10	PGSC0003DMB000000008	599434	601812
GRUR_0274	PGSC0003DMP400019629	GRUR_0274	CC	NL	-	Cc-nbs-lrr resistance protein	chr10	PGSC0003DMB000000008	566235	571822
GRUR_0275	PGSC0003DMP400019632	GRUR_0275	CC	NL	-	Cc-nbs-lrr resistance protein	chr10	PGSC0003DMB000000008	513767	514875
GRUR_0276	PGSC0003DMP400014728	GRUR_0276	CC	CNL	-	CC-NBS-LRR protein	chr10	PGSC0003DMB000000008	133698	139057
GRUR_0277	PGSC0003DMP400038184	GRUR_0277	CC	N	-	Nucleotide binding site-leucine rich repeat protein (Fragment)	chr10	PGSC0003DMB000000112	125420	126355
GRUR_0278	PGSC0003DMP400014485	GRUR_0278	CC	NL	CC(I)	Nbs-lrr resistance protein (Fragment)	chr10	PGSC0003DMB000000112	1475898	1478156
GRUR_0279	PGSC0003DMP400044490	GRUR_0279	CC	NL	-	Cc-nbs-lrr resistance protein	chr10	PGSC0003DMB000000165	1228214	1232621
GRUR_0280	PGSC0003DMP400024729	GRUR_0280	CC	CN	CC(I)	Disease resistance protein R3a-like protein	chr10	PGSC0003DMB000000220	40969	44031
GRUR_0281	PGSC0003DMP400033742	GRUR_0281	CC	NL	CC(I)	Cc-nbs-lrr resistance protein	chr10	PGSC0003DMB000000267	871332	875638
GRUR_0282	PGSC0003DMP400046327	GRUR_0282	CC	NL	CC(I)	Cc-nbs-lrr resistance protein	chr10	PGSC0003DMB000000325	59142	65562
GRUR_0283	PGSC0003DMP400046328	GRUR_0283	CC	NL	CC(I)	Cc-nbs-lrr resistance protein	chr10	PGSC0003DMB000000325	61360	65626
GRUR_0284	PGSC0003DMP400020238	GRUR_0284	CC	NL	-	PREDICTED: hypothetical protein	chr10	PGSC0003DMB000000379	5194	6987
GRUR_0285	PGSC0003DMP400037873	GRUR_0285	CC	N	CC(I)	NBS/LRR resistance protein-like protein (Fragment)	chr10	PGSC0003DMB000000626	138364	142235
GRUR_0286	PGSC0003DMP400037870	GRUR_0286	CC	NL	CC(I)	NRC1	chr10	PGSC0003DMB000000626	126169	129638
GRUR_0287	PGSC0003DMP400015104	GRUR_0287	CC	NL	CC(I)	Cc-nbs-lrr resistance protein	chr10	PGSC0003DMB000000736	3	5309
GRUR_0288	PGSC0003DMP400015107	GRUR_0288	CC	NL	CC(I)	Cc-nbs-lrr resistance protein	chr10	PGSC0003DMB000000736	7141	13717
GRUR_0289	PGSC0003DMP400015106	GRUR_0289	CC	CNL	-	CC-NBS-LRR protein	chr10	PGSC0003DMB000000736	9813	13697
GRUR_0290	PGSC0003DMP400032356	GRUR_0290	CC	CN	-	Disease resistance protein R3a-like protein	chr11	PGSC0003DMB000000017	1800120	1801055
GRUR_0291	PGSC0003DMP400032587	GRUR_0291	CC	CN	-	Potato resistance-like protein I2GA-SH23-3	chr11	PGSC0003DMB000000017	1846769	1848287
GRUR_0292	PGSC0003DMP400032362	GRUR_0292	CC	CNL	-	Potato resistance-like protein I2GA-SH23-1	chr11	PGSC0003DMB000000017	1821970	1829407
GRUR_0293	PGSC0003DMP400032591	GRUR_0293	CC	CNL	CC(I)	Disease resistance protein R3a-like protein	chr11	PGSC0003DMB000000017	1921066	1923159
GRUR_0294	PGSC0003DMP400034188	GRUR_0294	CC	CNL	CC(I)	Disease resistance protein R3a-like protein	chr11	PGSC0003DMB000000017	1299364	1303332
GRUR_0295	PGSC0003DMP400047657	GRUR_0295	CC	CNL	CC(I)	Disease resistance protein R3a-like protein (Fragment)	chr11	PGSC0003DMB000000017	2670556	2674680
GRUR_0296	PGSC0003DMP400047676	GRUR_0296	CC	CNL	CC(I)	Putative plant disease resistant protein, identical	chr11	PGSC0003DMB000000017	3041970	3045906
GRUR_0297	PGSC0003DMP400032358	GRUR_0297	CC	N	-	Disease resistance protein R3a-like protein (Fragment)	chr11	PGSC0003DMB000000017	1805971	1806513
GRUR_0298	PGSC0003DMP400034187	GRUR_0298	CC	N	-	Disease resistance protein R3a-like protein	chr11	PGSC0003DMB000000017	1312329	1314644
GRUR_0299	PGSC0003DMP400047596	GRUR_0299	CC	N	-	CC-NBS-LRR protein	chr11	PGSC0003DMB000000017	3184481	3187039
GRUR_0300	PGSC0003DMP400052644	GRUR_0300	CC	N	CC(I)	CC-NBS-LRR protein	chr11	PGSC0003DMB000000017	3220548	3223058
GRUR_0301	PGSC0003DMP400005353	GRUR_0301	CC	NL	CC(I)	Disease resistance protein R3a-like protein	chr11	PGSC0003DMB000000017	2582711	2586569
GRUR_0302	PGSC0003DMP400005358	GRUR_0302	CC	NL	-	Putative disease resistance protein I2C-5, identical	chr11	PGSC0003DMB000000017	2496906	2502207
GRUR_0303	PGSC0003DMP400032361	GRUR_0303	CC	NL	CC(I)	Putative disease resistance protein I2C-5, identical	chr11	PGSC0003DMB000000017	1817547	1821335
GRUR_0304	PGSC0003DMP400047610	GRUR_0304	CC	NL	-	Plant disease resistant protein, putative	chr11	PGSC0003DMB000000017	3074186	3077889
GRUR_0305	PGSC0003DMP400047677	GRUR_0305	CC	NL	-	CC-NBS-LRR protein	chr11	PGSC0003DMB000000017	3033557	3036991
GRUR_0306	PGSC0003DMP400052636	GRUR_0306	CC	NL	-	CC-NBS-LRR protein	chr11	PGSC0003DMB000000017	3286694	3291047
GRUR_0307	PGSC0003DMP400052637	GRUR_0307	CC	NL	-	CC-NBS-LRR protein	chr11	PGSC0003DMB000000017	3252138	3258181
GRUR_0308	PGSC0003DMP400052643	GRUR_0308	CC	NL	-	CC-NBS-LRR protein	chr11	PGSC0003DMB000000017	3227590	3229904
GRUR_0309	PGSC0003DMP400047655	GRUR_0309	CC	CNL	-	Disease resistance protein R3a-like protein	chr11	PGSC0003DMB000000017	2672283	2674427
GRUR_0310	PGSC0003DMP400001685	GRUR_0310	TIR	TNL	-	N-like protein	chr11	PGSC0003DMB000000134	1073430	1082064
GRUR_0311	PGSC0003DMP400023545	GRUR_0311	CC	NL	CC(I)	Nbs-lrr resistance protein	chr11	PGSC0003DMB000000148	1198844	1200994
GRUR_0312	PGSC0003DMP400029664	GRUR_0312	TIR	TNL	TIR	Bacterial spot disease resistance protein 4	chr11	PGSC0003DMB000000148	1333729	1339206
GRUR_0313	PGSC0003DMP400029677	GRUR_0313	TIR	TNL	TIR	Bacterial spot disease resistance protein 4	chr11	PGSC0003DMB000000148	1407371	1411692
GRUR_0314	PGSC0003DMP400029678	GRUR_0314	TIR	TNL	TIR	Bacterial spot disease resistance protein 4	chr11	PGSC0003DMB000000148	1425397	1430813
GRUR_0315	PGSC0003DMP400066527	GRUR_0315	CC	NL	CC(I)	PREDICTED: hypothetical protein	chr11	PGSC0003DMB000000152	701973	704693
GRUR_0316	PGSC0003DMP400016717	GRUR_0316	CC	NL	CC(I)	Disease resistance protein R3a-like protein	chr11	PGSC0003DMB000000217	544653	548408
GRUR_0317	PGSC0003DMP400047516	GRUR_0317	CC	NL	-	BED finger-nbs-lrr resistance protein	chr11	PGSC0003DMB000000324	506169	508868
GRUR_0318	PGSC0003DMP400013002	GRUR_0318	CC	CNL	CC(I)	Disease resistance protein R3a-like protein	chr11	PGSC0003DMB000000367	363879	367867
GRUR_0319	PGSC0003DMP400034099	GRUR_0319	CC	NL	CC(I)	NBS-LRR protein	chr11	PGSC0003DMB000000392	2241	6232
GRUR_0320	PGSC0003DMP400027502	GRUR_0320	TIR	TN	-	NL25	chr11	PGSC0003DMB000000505	150467	153876
GRUR_0321	PGSC0003DMP400027528	GRUR_0321	TIR	TN	TIR	NL25	chr11	PGSC0003DMB000000505	369547	373848
GRUR_0322	PGSC0003DMP400027484	GRUR_0322	TIR	TNL	TIR	Resistance gene-like	chr11	PGSC0003DMB000000505	109197	114616
GRUR_0323	PGSC0003DMP400026554	GRUR_0323	TIR	TNL	-	TMV resistance protein, putative	chr11	PGSC0003DMB000000524	346920	351083
GRUR_0324	PGSC0003DMP400048338	GRUR_0324	TIR	TNL	TIR	TIR-NBS-LRR disease resistance-like protein	chr11	PGSC0003DMB000000524	85861	91532
GRUR_0325	PGSC0003DMP400003575	GRUR_0325	CC	CN	-	NBS-coding resistance gene analog (Fragment)	chr11	PGSC0003DMB000000549	286612	287930
GRUR_0326	PGSC0003DMP400003561	GRUR_0326	CC	CNL	-	Disease resistance protein BS2	chr11	PGSC0003DMB000000549	95165	98184
GRUR_0327	PGSC0003DMP400003582	GRUR_0327	CC	CNL	-	Putative disease resistance protein	chr11	PGSC0003DMB000000549	218815	222062
GRUR_0328	PGSC0003DMP400003559	GRUR_0328	CC	N	CC(I)	NBS-LRR protein	chr11	PGSC0003DMB000000549	103992	106931
GRUR_0329	PGSC0003DMP400003560	GRUR_0329	CC	N	-	NBS-coding resistance gene analog (Fragment)	chr11	PGSC0003DMB000000549	99568	101873
GRUR_0330	PGSC0003DMP400003580	GRUR_0330	CC	N	-	NBS-LRR protein	chr11	PGSC0003DMB000000549	240819	241558
GRUR_0331	PGSC0003DMP400003574	GRUR_0331	CC	NL	-	Prf	chr11	PGSC0003DMB000000549	306999	309000
GRUR_0332	PGSC0003DMP400003578	GRUR_0332	CC	NL	-	Prf	chr11	PGSC0003DMB000000549	262200	265580
GRUR_0333	PGSC0003DMP400003579	GRUR_0333	CC	NL	-	Disease resistance protein, putative	chr11	PGSC0003DMB000000549	241611	243431
GRUR_0334	PGSC0003DMP400011805	GRUR_0334	TIR	N	-	TMV resistance protein, putative	chr09	PGSC0003DMB000000009	2212318	2213352
GRUR_0335	PGSC0003DMP400054328	GRUR_0335	CC	NL	-	Tospovirus resistance protein C	chr09	PGSC0003DMB000000009	1127940	1131462
GRUR_0336	PGSC0003DMP400066941	GRUR_0336	TIR	TN	-	Nematode resistance protein	chr09	PGSC0003DMB000000009	2213575	2215781
GRUR_0337	PGSC0003DMP400051041	GRUR_0337	CC	CN	CC(I)	R2 protein	chr12	PGSC0003DMB000000034	1160438	1163845
GRUR_0338	PGSC0003DMP400051042	GRUR_0338	CC	CNL	CC(I)	Disease resistance protein RPM1, putative	chr12	PGSC0003DMB000000034	1180999	1184666
GRUR_0339	PGSC0003DMP400051091	GRUR_0339	CC	NL	CC(I)	Disease resistance protein RPP13, putative	chr12	PGSC0003DMB000000034	106616	111325
GRUR_0340	PGSC0003DMP400051212	GRUR_0340	CC	NL	CC(I)	Disease resistance protein RPM1, putative	chr12	PGSC0003DMB000000034	1195718	1199159
GRUR_0341	PGSC0003DMP400051226	GRUR_0341	TIR	TNL	TIR	Nematode resistance-like protein	chr12	PGSC0003DMB000000034	1379541	1384367
GRUR_0342	PGSC0003DMP400004003	GRUR_0342	CC	CN	-	Resistance protein PSH-RGH6	chr12	PGSC0003DMB000000056	2195996	2196927
GRUR_0343	PGSC0003DMP400004004	GRUR_0343	CC	N	-	Disease resistance protein, putative	chr12	PGSC0003DMB000000056	2197149	2198729
GRUR_0344	PGSC0003DMP400032936	GRUR_0344	CC	N	CC(II)	JHL06P13.14 protein	chr12	PGSC0003DMB000000056	1345030	1348855
GRUR_0345	PGSC0003DMP400008091	GRUR_0345	CC	NL	CC(I)	Putative late blight resistance protein homolog R1B-12	chr12	PGSC0003DMB000000114	1146265	1149704
GRUR_0346	PGSC0003DMP400013862	GRUR_0346	CC	N	-	NBS-LRR protein	chr12	PGSC0003DMB000000116	813376	814989
GRUR_0347	PGSC0003DMP400013860	GRUR_0347	CC	NL	CC(I)	NBS-LRR protein	chr12	PGSC0003DMB000000116	773867	776741
GRUR_0348	PGSC0003DMP400013864	GRUR_0348	CC	NL	CC(I)	Resistance protein PSH-RGH6	chr12	PGSC0003DMB000000116	816783	820606
GRUR_0349	PGSC0003DMP400013865	GRUR_0349	CC	NL	-	Disease resistance protein Gpa2	chr12	PGSC0003DMB000000116	848394	852494
GRUR_0350	PGSC0003DMP400013867	GRUR_0350	CC	NL	CC(I)	Rx protein	chr12	PGSC0003DMB000000116	833883	837376
GRUR_0351	PGSC0003DMP400013868	GRUR_0351	CC	NL	CC(I)	Rx protein	chr12	PGSC0003DMB000000116	833883	837376
GRUR_0352	PGSC0003DMP400013872	GRUR_0352	CC	NL	CC(I)	Resistance protein PSH-RGH6	chr12	PGSC0003DMB000000116	844889	847617
GRUR_0353	PGSC0003DMP400013873	GRUR_0353	CC	NL	CC(I)	Resistance protein PSH-RGH6	chr12	PGSC0003DMB000000116	838486	847617
GRUR_0354	PGSC0003DMP400024285	GRUR_0354	CC	CNL	CC(II)	PREDICTED: hypothetical protein	chr12	PGSC0003DMB000000140	110558	115840
GRUR_0355	PGSC0003DMP400007645	GRUR_0355	CC	N	CC(I)	RGC1 (Fragment)	chr12	PGSC0003DMB000000140	715199	717988
GRUR_0356	PGSC0003DMP400007646	GRUR_0356	CC	N	CC(I)	Disease resistance protein Gpa2	chr12	PGSC0003DMB000000140	725031	728881
GRUR_0357	PGSC0003DMP400024524	GRUR_0357	CC	N	CC(I)	Resistance protein PSH-RGH6	chr12	PGSC0003DMB000000140	700879	703695
GRUR_0358	PGSC0003DMP400041993	GRUR_0358	CC	N	CC(I)	NBS-LRR protein	chr12	PGSC0003DMB000000140	1296381	1299384
GRUR_0359	PGSC0003DMP400024495	GRUR_0359	CC	NL	CC(I)	Disease resistance protein Gpa2	chr12	PGSC0003DMB000000140	705093	713781
GRUR_0360	PGSC0003DMP400024502	GRUR_0360	CC	NL	CC(I)	NBS-LRR protein	chr12	PGSC0003DMB000000140	652511	655700
GRUR_0361	PGSC0003DMP400013406	GRUR_0361	CC	N	CC(II)	Putative uncharacterized protein	chr12	PGSC0003DMB000000297	75732	83845
GRUR_0362	PGSC0003DMP400048459	GRUR_0362	CC	N	-	RGC1 (Fragment)	chr12	PGSC0003DMB000000589	85140	87861
GRUR_0363	PGSC0003DMP400056929	GRUR_0363	CC	N	-	NBS-LRR resistance protein	chr12	PGSC0003DMB000000771	73258	73770
GRUR_0364	PGSC0003DMP400046174	GRUR_0364	CC	N	-	Resistance protein PSH-RGH6	chr03	PGSC0003DMB000000111	283215	284719
GRUR_0365	PGSC0003DMP400005435	GRUR_0365	CC	CN	-	PREDICTED: hypothetical protein	-	PGSC0003DMB000000113	1446467	1448182
GRUR_0366	PGSC0003DMP400005439	GRUR_0366	CC	CNL	CC(II)	Nucleotide binding site-leucine rich repeat protein (Fragment)	-	PGSC0003DMB000000113	1446269	1450283
GRUR_0367	PGSC0003DMP400054697	GRUR_0367	CC	CNL	CC(I)	NRC1	-	PGSC0003DMB000000305	690510	693635
GRUR_0368	PGSC0003DMP400054698	GRUR_0368	CC	CNL	CC(I)	NRC1	-	PGSC0003DMB000000305	690407	694461
GRUR_0369	PGSC0003DMP400034571	GRUR_0369	CC	CNL	CC(I)	Tm-2	-	PGSC0003DMB000000329	636524	639543
GRUR_0370	PGSC0003DMP400034574	GRUR_0370	CC	NL	-	Tm-2	-	PGSC0003DMB000000329	695841	696851
GRUR_0371	PGSC0003DMP400048563	GRUR_0371	TIR	N	-	NL27	-	PGSC0003DMB000000428	373431	374111
GRUR_0372	PGSC0003DMP400007851	GRUR_0372	CC	NL	-	Cc-nbs-lrr resistance protein	-	PGSC0003DMB000000553	291189	297203
GRUR_0373	PGSC0003DMP400007855	GRUR_0373	CC	NL	-	Cc-nbs-lrr resistance protein	-	PGSC0003DMB000000553	291189	297473
GRUR_0374	PGSC0003DMP400013230	GRUR_0374	CC	CNL	CC(I)	NRC1	-	PGSC0003DMB000000573	271492	277893
GRUR_0375	PGSC0003DMP400013227	GRUR_0375	CC	N	CC(I)	NRC1	-	PGSC0003DMB000000573	257386	265367
GRUR_0376	PGSC0003DMP400013245	GRUR_0376	CC	N	CC(I)	NRC1	-	PGSC0003DMB000000573	196526	202343
GRUR_0377	PGSC0003DMP400013231	GRUR_0377	CC	NL	-	NRC1	-	PGSC0003DMB000000573	274704	277893
GRUR_0378	PGSC0003DMP400013246	GRUR_0378	CC	NL	CC(I)	NRC1	-	PGSC0003DMB000000573	287460	289664
GRUR_0379	PGSC0003DMP400013226	GRUR_0379	CC	NL	-	NRC1	-	PGSC0003DMB000000573	262745	264790
GRUR_0380	PGSC0003DMP400037912	GRUR_0380	TIR	TNL	TIR	Resistance gene-like	-	PGSC0003DMB000000622	205655	212200
GRUR_0381	PGSC0003DMP400038006	GRUR_0381	CC	CNL	CC(II)	Putative uncharacterized protein	-	PGSC0003DMB000000647	95351	99894
GRUR_0382	PGSC0003DMP400034394	GRUR_0382	CC	N	CC(I)	Blight resistance protein SH10 (Fragment)	-	PGSC0003DMB000000661	86134	88045
GRUR_0383	PGSC0003DMP400034398	GRUR_0383	CC	N	-	Late blight resistance protein Rpi-sto1	-	PGSC0003DMB000000661	11554	11931
GRUR_0384	PGSC0003DMP400034400	GRUR_0384	CC	N	-	Disease resistance protein RGA2	-	PGSC0003DMB000000661	25675	30755
GRUR_0385	PGSC0003DMP400038073	GRUR_0385	CC	N	-	Putative disease resistance protein RGA1	-	PGSC0003DMB000000661	174683	175798
GRUR_0386	PGSC0003DMP400057571	GRUR_0386	CC	N	-	Late blight resistance protein Rpi-pta1	-	PGSC0003DMB000000661	10	4115
GRUR_0387	PGSC0003DMP400006138	GRUR_0387	CC	NL	-	NBS-LRR resistance protein	-	PGSC0003DMB000000683	138773	141357
GRUR_0388	PGSC0003DMP400013463	GRUR_0388	CC	NL	-	NBS-LRR resistance protein	-	PGSC0003DMB000000683	80554	82615
GRUR_0389	PGSC0003DMP400060544	GRUR_0389	CC	N	-	Tospovirus resistance protein A	-	PGSC0003DMB000000709	56636	58663
GRUR_0390	PGSC0003DMP400021117	GRUR_0390	CC	NL	CC(I)	SNKR2GH5 protein	-	PGSC0003DMB000000719	25070	27754
GRUR_0391	PGSC0003DMP400021121	GRUR_0391	CC	NL	CC(I)	EDNR2GH3 protein	-	PGSC0003DMB000000719	120074	127094
GRUR_0392	PGSC0003DMP400021125	GRUR_0392	CC	NL	CC(I)	Rpi protein	-	PGSC0003DMB000000719	162181	165584
GRUR_0393	PGSC0003DMP400013461	GRUR_0393	CC	NL	-	Disease resistance protein, putative	-	PGSC0003DMB000000745	6901	8385
GRUR_0394	PGSC0003DMP400019235	GRUR_0394	CC	CN	CC(II)	PREDICTED: hypothetical protein	-	PGSC0003DMB000000798	20349	21935
GRUR_0395	PGSC0003DMP400019236	GRUR_0395	CC	N	CC(II)	Nucleotide binding site-leucine rich repeat protein (Fragment)	-	PGSC0003DMB000000798	20202	21465
GRUR_0396	PGSC0003DMP400048746	GRUR_0396	CC	N	-	Putative uncharacterized protein	-	PGSC0003DMB000000798	85171	86120
GRUR_0397	PGSC0003DMP400048660	GRUR_0397	CC	CNL	-	Cc-nbs-lrr resistance protein	-	PGSC0003DMB000000806	92332	96653
GRUR_0398	PGSC0003DMP400019338	GRUR_0398	CC	N	-	Putative uncharacterized protein	-	PGSC0003DMB000000921	6555	7743
GRUR_0399	PGSC0003DMP400042252	GRUR_0399	CC	N	CC(I)	NBS-coding resistance gene analog (Fragment)	-	PGSC0003DMB000000956	7185	10979
GRUR_0400	PGSC0003DMP400031461	GRUR_0400	CC	NL	-	Disease resistance protein, putative	-	PGSC0003DMB000000956	41381	42468
GRUR_0401	PGSC0003DMP400042254	GRUR_0401	CC	NL	-	NBS-coding resistance gene analog (Fragment)	-	PGSC0003DMB000000956	13624	15240
GRUR_0402	PGSC0003DMP400040250	GRUR_0402	CC	N	CC(I)	HJTR2GH1 protein	-	PGSC0003DMB000000964	6333	8319
GRUR_0403	PGSC0003DMP400055943	GRUR_0403	TIR	N	-	TMV resistance protein, putative	-	PGSC0003DMB000000973	14971	16856
GRUR_0404	PGSC0003DMP400019342	GRUR_0404	CC	N	-	EDNR2GH3 protein	-	PGSC0003DMB000001035	16323	17249
GRUR_0405	PGSC0003DMP400036503	GRUR_0405	CC	N	-	Late blight resistance protein Rpi-sto1	-	PGSC0003DMB000001044	9769	10110
GRUR_0406	PGSC0003DMP400029868	GRUR_0406	CC	N	-	NBS-coding resistance protein (Fragment)	-	PGSC0003DMB000001053	31895	32404
GRUR_0407	PGSC0003DMP400008047	GRUR_0407	CC	CNL	-	NBS-LRR resistance protein-like protein	-	PGSC0003DMB000001060	27232	32430
GRUR_0408	PGSC0003DMP400004344	GRUR_0408	CC	N	-	Late blight resistance protein Rpi-blb2	-	PGSC0003DMB000001060	11661	15875
GRUR_0409	PGSC0003DMP400017325	GRUR_0409	CC	N	-	RGC1 (Fragment)	-	PGSC0003DMB000001123	4	3395
GRUR_0410	PGSC0003DMP400017328	GRUR_0410	CC	N	-	Resistance protein PSH-RGH6	-	PGSC0003DMB000001123	7577	10872
GRUR_0411	PGSC0003DMP400017331	GRUR_0411	CC	N	-	NBS-LRR protein	-	PGSC0003DMB000001123	14475	15878
GRUR_0412	PGSC0003DMP400017324	GRUR_0412	CC	NL	-	NBS-coding resistance gene analog (Fragment)	-	PGSC0003DMB000001123	380	3008
GRUR_0413	PGSC0003DMP400006143	GRUR_0413	TIR	TNL	TIR	N-like protein	-	PGSC0003DMB000001159	7844	17514
GRUR_0414	PGSC0003DMP400033168	GRUR_0414	CC	CNL	CC(II)	PREDICTED: hypothetical protein	-	PGSC0003DMB000001291	3840	8178
GRUR_0415	PGSC0003DMP400048785	GRUR_0415	CC	N	CC(II)	Nucleotide binding site-leucine rich repeat protein (Fragment)	-	PGSC0003DMB000001319	4227	9995
GRUR_0416	PGSC0003DMP400031465	GRUR_0416	CC	NL	-	RB (Fragment)	-	PGSC0003DMB000001356	1955	4257
GRUR_0417	PGSC0003DMP400019349	GRUR_0417	CC	NL	CC(II)	Putative uncharacterized protein	-	PGSC0003DMB000001431	2364	6016
GRUR_0418	PGSC0003DMP400006281	GRUR_0418	CC	CNL	CC(I)	Disease resistance protein RGA2, putative	-	PGSC0003DMB101000020	566510	570279
GRUR_0419	PGSC0003DMP400052327	GRUR_0419	CC	N	-	HJTR2GH1 protein	-	PGSC0003DMB101000029	58621	59487
GRUR_0420	PGSC0003DMP400037734	GRUR_0420	CC	NL	CC(I)	Cc-nbs-lrr resistance protein	-	PGSC0003DMB101000042	197474	200812
GRUR_0421	PGSC0003DMP400053061	GRUR_0421	CC	NL	CC(I)	Disease resistance protein BS2	-	PGSC0003DMB101000051	1554182	1557842
GRUR_0422	PGSC0003DMP400005063	GRUR_0422	TIR	TNL	TIR	TMV resistance protein, putative	-	PGSC0003DMB101000060	1354914	1359509
GRUR_0423	PGSC0003DMP400018173	GRUR_0423	CC	NL	-	Tospovirus resistance protein E	-	PGSC0003DMB101000130	855450	857306
GRUR_0424	PGSC0003DMP400032127	GRUR_0424	CC	NL	CC(I)	Putative late blight resistance protein, identical	-	PGSC0003DMB101000192	402766	407228
GRUR_0425	PGSC0003DMP400032128	GRUR_0425	CC	NL	CC(I)	Late blight resistance protein, putative	-	PGSC0003DMB101000192	443120	446991
GRUR_0426	PGSC0003DMP400032104	GRUR_0426	TIR	TNL	TIR	N-like protein	-	PGSC0003DMB101000192	192303	198871
GRUR_0427	PGSC0003DMP400032105	GRUR_0427	TIR	TNL	TIR	Bacterial spot disease resistance protein 4	-	PGSC0003DMB101000192	215060	221559
GRUR_0428	PGSC0003DMP400030444	GRUR_0428	CC	CN	CC(II)	JHL06P13.14 protein	-	PGSC0003DMB101000251	802259	805024
GRUR_0429	PGSC0003DMP400005582	GRUR_0429	CC	NL	CC(I)	Nbs-lrr resistance protein	-	PGSC0003DMB101000377	33807	38168
GRUR_0430	PGSC0003DMP400040271	GRUR_0430	CC	NL	CC(I)	Rpi protein	-	PGSC0003DMB101000707	13875	21449
GRUR_0431	PGSC0003DMP400032997	GRUR_0431	CC	N	-	Late blight resistance protein Rpi-blb2	-	PGSC0003DMB102000115	872040	879025
GRUR_0432	PGSC0003DMP400055979	GRUR_0432	TIR	NL	TIR	Bacterial spot disease resistance protein 4	-	PGSC0003DMB102000130	1399768	1406340
GRUR_0433	PGSC0003DMP400036563	GRUR_0433	CC	NL	CC(I)	PREDICTED: hypothetical protein	-	PGSC0003DMB102000141	280867	283930
GRUR_0434	PGSC0003DMP400036704	GRUR_0434	CC	NL	CC(I)	Disease resistance protein, putative	-	PGSC0003DMB102000141	255481	257868
GRUR_0435	PGSC0003DMP400004210	GRUR_0435	TIR	TNL	TIR	Bacterial spot disease resistance protein 4	-	PGSC0003DMB102000282	732303	736384
